# Supplementary material for: Disruptive mutations in TANC2 define a neurodevelopmental syndrome associated with psychiatric disorders
Source: Nat Commun. 2019 Oct 15;10:4679. doi: 10.1038/s41467-019-12435-8 (PMC6794285; doi:10.1038/s41467-019-12435-8)
Supplement: Supplementary file 2 — Supplementary Dataset 1 [file 41467_2019_12435_MOESM2_ESM.xls]

## Sheet: Supp. Data 1
Supplementary Data 1. Curated de novo LGD mutations in SSC simplex quads.
Patient.ID	Chr	Pos(hg19)	rs.ID	Ref	Alt	Type	Phenotype	Sex	Study	Gene	Accession	Effect	AA.Change	BP.Change	Confidence	LGD.significance	MIS.significance	RVIS	pLI	fmrp	rbfox	recurrent.Site	Chr	Start	End	Ref	Alt	Gene.refGene	ExonicFunc.refGene	esp6500siv2.all	1000g2015aug.all	ExAC.ALL
13795.s1	21	46595866	.	A	AT	Indel	1	2	SSC_Iossifov_2014	ADARB1	NM_015834	LoF_frameshift	M84+!	250+T	validated	N	N	5.46432	0.775036	Y	Y	#N/A	21	46595866	46595866	-	T	ADARB1	frameshift insertion	.	.	.
13131.s1	7	111585776	.	AAG	A	Indel	1	1	SSC_Iossifov_2014	DOCK4	NM_014705	LoF_frameshift	260-!	779+CT	validated	N	N	11.6129	0.999814	Y	Y	#N/A	7	111585777	111585778	AG	-	DOCK4	frameshift deletion	.	.	.
14046.s1	7	90528641	.	T	TG	Indel	1	1	SSC_Iossifov_2014	CDK14	NM_001287135	LoF_frameshift	P225+!	675+G	validated	N	N	24.6823	0.327442	N	Y	#N/A	7	90528641	90528641	-	G	CDK14	frameshift insertion	.	.	.
12334.s1	5	122911451	.	AG	A	Indel	1	1	SSC_Iossifov_2014	CSNK1G3	NM_001270572	LoF_frameshift	156-!	467+G	validated	N	N	16.0899	0.999715	N	Y	#N/A	5	122911452	122911452	G	-	CSNK1G3	frameshift deletion	.	.	.
13319.s1	12	120260715	.	GC	G	Indel	1	1	SSC_Iossifov_2014	CIT	NM_007174	LoF_frameshift	340-!	1020+G	validated	N	N	1.3783	1	Y	N	#N/A	12	120260716	120260716	C	-	CIT	frameshift deletion	.	.	.
14183.s1	12	120135793	.	C	CGT	Indel	1	1	SSC_Iossifov_2014	CIT	NM_001206999	LoF_frameshift	R1897+!	5691+AC	validated	N	N	1.3783	1	Y	N	#N/A	12	120135793	120135793	-	GT	CIT	frameshift insertion	.	.	.
13234.s1	6	101103584	.	CT	C	Indel	1	1	SSC_Iossifov_2014	ASCC3	NM_006828	LoF_frameshift	938-!	2814+A	validated	N	N	0.987292	9.54e-08	N	N	#N/A	6	101103585	101103585	T	-	ASCC3	frameshift deletion	.	.	.
12972.s1	X	76891431	.	GAT	G	Indel	1	2	SSC_Iossifov_2014	ATRX	NM_000489	LoF_frameshift	1558-!	4674+AT	validated	N	N	2.03762	1	N	N	#N/A	X	76891432	76891433	AT	-	ATRX	frameshift deletion	.	.	.
13144.s1	16	1250435	.	AG	A	Indel	1	1	SSC_Iossifov_2014	CACNA1H	NM_001005407	LoF_frameshift	328-!	983+G	validated	N	N	48.1818	0.997414	N	N	#N/A	16	1250436	1250436	G	-	CACNA1H	frameshift deletion	.	.	.
12916.s1	5	169474571	.	T	TA	Indel	1	1	SSC_Iossifov_2014	DOCK2	NM_004946	LoF_frameshift	Y1342+!	4024+A	validated	N	N	14.4868	1	N	N	#N/A	5	169474571	169474571	-	A	DOCK2	stopgain	.	.	.
12972.s1	19	4231247	.	GC	G	Indel	1	2	SSC_Iossifov_2014	EBI3	NM_005755	LoF_frameshift	43-!	127+C	validated	N	N	73.7048	0.0794492	N	N	#N/A	19	4231248	4231248	C	-	EBI3	frameshift deletion	.	.	.
12810.s1	16	68267732	.	GA	G	Indel	1	2	SSC_Iossifov_2014	ESRP2	NM_024939	LoF_frameshift	165-!	495+T	validated	N	N	23.4702	0.852385	N	N	#N/A	16	68267733	68267733	A	-	ESRP2	frameshift deletion	.	.	.
12838.s1	2	16743296	.	T	TA	Indel	1	2	SSC_Iossifov_2014	FAM49A	NM_030797	LoF_frameshift	T138+!	413+T	validated	N	N	28.9443	0.922714	N	N	#N/A	2	16743296	16743296	-	A	FAM49A	frameshift insertion	.	.	.
12679.s1	1	157665207	.	CAGAG	C	Indel	1	1	SSC_Iossifov_2014	FCRL3	NM_052939	LoF_frameshift	441-!	1323+CTCT	validated	N	N	95.2884	5.94e-17	N	N	#N/A	1	157665208	157665211	AGAG	-	FCRL3	frameshift deletion	.	.	.
12836.s1	22	19808787	.	CCTTCGCAGAAGTG	C	Indel	1	1	SSC_Iossifov_2014	GNB1L	NM_053004	LoF_frameshift	31-!	92+CACTTCTGCGAAG	validated	N	N	77.2923	0.0051018	N	N	#N/A	22	19808788	19808800	CTTCGCAGAAGTG	-	GNB1L	frameshift deletion	.	.	.
14084.s1	2	231740351	.	TC	T	Indel	1	2	SSC_Iossifov_2014	ITM2C	NM_001012516	LoF_frameshift	93-!	278+C	validated	N	N	66.8524	0.505145	N	N	#N/A	2	231740352	231740352	C	-	ITM2C	frameshift deletion	.	.	.
14054.s1	1	212960973	.	CAA	C	Indel	1	1	SSC_Iossifov_2014	NSL1	NM_001042549	LoF_frameshift	81-!	241+TT	validated	N	N	64.1056	0.0319244	N	N	#N/A	1	212960974	212960975	AA	-	NSL1	frameshift deletion	.	.	.
12953.s1	5	140802351	.	AT	A	Indel	1	1	SSC_Iossifov_2014	PCDHGA11	NM_018914	LoF_frameshift	519-!	1557+T	validated	N	N	75.2004	0.000133679	N	N	#N/A	5	140802352	140802352	T	-	PCDHGA11	frameshift deletion	.	.	.
12784.s1	6	170105269	.	ACC	A	Indel	1	1	SSC_Iossifov_2014	PHF10	NM_018288	LoF_frameshift	457-!	1371+GG	validated	N	N	21.3196	0.0435659	N	N	#N/A	6	170105270	170105271	CC	-	PHF10	frameshift deletion	.	.	.
14188.s1	1	12017997	.	TG	T	Indel	1	1	SSC_Iossifov_2014	PLOD1	NM_000302	LoF_frameshift	280-!	840+G	validated	N	N	51.955	1.25e-05	N	N	#N/A	1	12017998	12017998	G	-	PLOD1	frameshift deletion	.	.	.
13072.s1	10	93390352	.	TGA	T	Indel	1	2	SSC_Iossifov_2014	PPP1R3C	NM_005398	LoF_frameshift	96-!	286+TC	validated	N	N	42.3851	0.135985	N	N	#N/A	10	93390353	93390354	GA	-	PPP1R3C	frameshift deletion	.	.	.
14110.s1	8	53570356	.	TC	T	Indel	1	2	SSC_Iossifov_2014	RB1CC1	NM_014781	LoF_frameshift	678-!	2033+G	validated	N	N	1.2219	1	N	N	#N/A	8	53570357	53570357	C	-	RB1CC1	frameshift deletion	.	.	.
13507.s1	4	141302239	.	CAA	C	Indel	1	1	SSC_Iossifov_2014	SCOC	NM_001153484	LoF_frameshift	154-!	461+AA	validated	N	N	57.4878	0.272528	N	N	#N/A	4	141302240	141302241	AA	-	SCOC	frameshift deletion	.	.	.
14305.s1	2	192711336	.	A	AG	Indel	1	2	SSC_Iossifov_2014	SDPR	NM_004657	LoF_frameshift	S106+!	317+C	validated	N	N	57.6246	0.000498196	N	N	#N/A	2	192711336	192711336	-	G	SDPR	frameshift insertion	.	.	.
11456.s1	19	4362618	.	T	TG	Indel	1	1	SSC_Iossifov_2014	SH3GL1	NM_003025	LoF_frameshift	K282+!	845+C	validated	N	N	27.175	0.164267	N	N	#N/A	19	4362618	4362618	-	G	SH3GL1	frameshift insertion	.	.	.
12650.s1	16	1552084	.	CAG	C	Indel	1	2	SSC_Iossifov_2014	TELO2	NM_016111	LoF_frameshift	503-!	1509+AG	validated	N	N	88.5533	2.49e-05	N	N	#N/A	16	1552085	1552086	AG	-	TELO2	frameshift deletion	.	.	3.34e-05
12297.s1	3	127294624	.	TTGGGAAG	T	Indel	1	1	SSC_Iossifov_2014	TPRA1	NM_001136053	LoF_frameshift	213-!	638+CTTCCCA	validated	N	N	80.0489	0.186348	N	N	#N/A	3	127294625	127294631	TGGGAAG	-	TPRA1	frameshift deletion	.	.	.
12552.s1	19	36594412	.	A	ATATC	Indel	1	1	SSC_Iossifov_2014	WDR62	NM_001083961	LoF_frameshift	I1228+!	3682+TATC	validated	N	N	46.0606	8.56e-12	N	N	#N/A	19	36594412	36594412	-	TATC	WDR62	frameshift insertion	.	.	.
11267.s1	11	66055552	.	CT	C	Indel	1	1	SSC_Iossifov_2014	YIF1A	NM_020470	LoF_frameshift	81-!	243+A	validated	N	N	81.7693	1.01e-08	N	N	#N/A	11	66055553	66055553	T	-	YIF1A	frameshift deletion	.	.	.
11178.s1	1	202711784	.	T	TA	Indel	1	1	SSC_Iossifov_2014	KDM5B	NM_006618	LoF_frameshift	R825+!	2474+T	validated	Y	N	2.15054	0.665119	N	N	#N/A	1	202711784	202711784	-	A	KDM5B	stopgain	.	.	.
11003.s1	1	202715044	.	G	C	SNV	1	2	SSC_Iossifov_2014	KDM5B	NM_006618	LoF_nonsense	Y755X	C2265G	validated	Y	N	2.15054	0.665119	N	N	#N/A	1	202715044	202715044	G	C	KDM5B	stopgain	.	.	.
12727.s1	15	57545469	.	AT	A	Indel	1	1	SSC_Iossifov_2014	TCF12	NM_207036	LoF_frameshift	424-!	1270+T	validated	Y	N	15.132	0.985861	N	Y	#N/A	15	57545470	57545470	T	-	TCF12	frameshift deletion	.	.	.
13697.s1	4	6064158	.	G	A	SNV	1	2	SSC_Iossifov_2014	JAKMIP1	NM_001099433	LoF_nonsense	R481X	C1441T	validated	N	N	10.7038	0.978974	N	N	2	4	6064158	6064158	G	A	JAKMIP1	stopgain	.	.	.
13135.s1	X	16672582	.	G	T	SNV	1	1	SSC_Iossifov_2014	S100G	NM_004057	LoF_nonsense	E64X	G190T	validated	N	N	60.1881	0.145682	N	N	2	X	16672582	16672582	G	T	S100G	stopgain	.	.	.
14561.s1	10	24886431	.	CTT	C	Indel	1	1	SSC_Iossifov_2014	ARHGAP21	NM_020824	LoF_frameshift	1093-!	3279+AA	validated	N	N	1.90616	0.999883	Y	Y	#N/A	10	24886432	24886433	TT	-	ARHGAP21	frameshift deletion	.	.	.
12610.s1	17	27437453	.	C	A	SNV	1	2	SSC_Iossifov_2014	MYO18A	NM_203318	LoF_5splice	NA	NA	validated	N	N	24.3597	0.99975	Y	Y	#N/A	17	27437453	27437453	C	A	MYO18A	splicing	.	.	.
13115.s1	12	78516195	.	ACT	A	Indel	1	1	SSC_Iossifov_2014	NAV3	NM_001024383	LoF_frameshift	1409-!	4225+CT	validated	N	N	0.478983	0.999998	Y	Y	#N/A	12	78516196	78516197	CT	-	NAV3	frameshift deletion	.	.	.
13954.s1	17	80202677	.	G	A	SNV	1	1	SSC_Iossifov_2014	CSNK1D	NM_001893	LoF_nonsense	Q410X	C1228T	validated	N	N	40.2835	0.987672	N	Y	#N/A	17	80202677	80202677	G	A	CSNK1D	stopgain	.	.	.
14245.s1	2	216298143	.	G	A	SNV	1	1	SSC_Iossifov_2014	FN1	NM_212476	LoF_nonsense	R107X	C319T	validated	N	N	11.4174	0.184188	N	Y	#N/A	2	216298143	216298143	G	A	FN1	stopgain	.	.	8.25e-06
14486.s1	4	48523229	.	TTAAC	T	Indel	1	1	SSC_Iossifov_2014	FRYL	NM_015030	LoF_frameshift	2509-!	7525+GTTA	validated	N	N	0.879765	1	N	Y	#N/A	4	48523230	48523233	TAAC	-	FRYL	nonframeshift deletion	.	.	.
13885.s1	4	48622691	.	A	C	SNV	1	2	SSC_Iossifov_2014	FRYL	NM_015030	LoF_nonsense	Y93X	T279G	validated	N	N	0.879765	1	N	Y	#N/A	4	48622691	48622691	A	C	FRYL	stopgain	.	.	.
13581.s1	5	137781014	.	GCCGC	G	Indel	1	2	SSC_Iossifov_2014	REEP2	NM_001271803	LoF_frameshift	172-!	515+CCGC	validated	N	N	30.176	0.838201	N	Y	#N/A	5	137781015	137781018	CCGC	-	REEP2	frameshift deletion	.	.	.
13855.s1	5	240574	.	C	T	SNV	1	2	SSC_Iossifov_2014	SDHA	NM_004168	LoF_nonsense	R512X	C1534T	highConf	N	N	15.132	9.77e-05	N	Y	#N/A	5	240574	240574	C	T	SDHA	stopgain	.	.	5.02e-05
13497.s1	2	179425091	.	G	A	SNV	1	1	SSC_Iossifov_2014	TTN	NM_001267550	LoF_nonsense	R28590X	C85768T	validated	N	N	1.19257	9.01e-19	N	Y	#N/A	2	179425091	179425091	G	A	TTN	stopgain	.	.	.
11504.s1	11	113675617	.	GCAAACTGTTC	G	Indel	1	1	SSC_Iossifov_2014	USP28	NM_020886	LoF_frameshift	851-!	2552+GAACAGTTTG	highConf	N	N	12.6197	0.431716	N	Y	#N/A	11	113675618	113675627	CAAACTGTTC	-	USP28	frameshift deletion	.	.	.
11530.s1	21	45379690	.	AG	A	Indel	1	2	SSC_Iossifov_2014	AGPAT3	NM_001037553	LoF_frameshift	43-!	128+G	highConf	N	N	30.5963	0.99122	Y	N	#N/A	21	45379691	45379691	G	-	AGPAT3	frameshift deletion	.	.	.
14519.s1	7	29519745	.	T	TG	Indel	1	2	SSC_Iossifov_2014	CHN2	NM_001039936	LoF_frameshift	W7+!	19+G	validated	N	N	26.9501	0.0140967	Y	N	#N/A	7	29519745	29519745	-	G	CHN2	frameshift insertion	.	.	.
11571.s1	11	45927224	.	GCAGTTTGTGGAGTA	G	Indel	1	2	SSC_Iossifov_2014	MAPK8IP1	NM_005456	LoF_frameshift	696-!	2088+CAGTTTGTGGAGTA	validated	N	N	35.6403	0.998105	Y	N	#N/A	11	45927225	45927238	CAGTTTGTGGAGTA	-	MAPK8IP1	frameshift deletion	.	.	.
14384.s1	11	12247918	.	G	A	SNV	1	2	SSC_Iossifov_2014	MICAL2	NM_001282665	LoF_5splice	NA	NA	validated	N	N	85.0538	0.152188	Y	N	#N/A	11	12247918	12247918	G	A	MICAL2	splicing	.	.	8.28e-06
14327.s1	17	8390750	.	C	T	SNV	1	2	SSC_Iossifov_2014	MYH10	NM_001256095	LoF_5splice	NA	NA	validated	N	N	0.625611	1	Y	N	#N/A	17	8390750	8390750	C	T	MYH10	splicing	.	.	.
13913.s1	19	3452538	.	AC	A	Indel	1	2	SSC_Iossifov_2014	NFIC	NM_001245002	LoF_frameshift	381-!	1143+C	validated	N	N	58.9834	0.946442	Y	N	#N/A	19	3452539	3452539	C	-	NFIC	frameshift deletion	.	.	.
11399.s1	4	160271354	.	C	CA	Indel	1	1	SSC_Iossifov_2014	RAPGEF2	NM_014247	LoF_frameshift	H1099+!	3295+A	validated	N	N	2.81525	0.999999	Y	N	#N/A	4	160271354	160271354	-	A	RAPGEF2	frameshift insertion	.	.	.
12661.s1	6	84366506	.	CA	C	Indel	1	2	SSC_Iossifov_2014	SNAP91	NM_001242794	LoF_frameshift	209-!	625+T	validated	N	N	23.0108	0.940655	Y	N	#N/A	6	84366507	84366507	A	-	SNAP91	frameshift deletion	.	.	.
14421.s1	9	111625008	.	C	T	SNV	1	2	SSC_Iossifov_2014	ACTL7A	NM_006687	LoF_nonsense	R136X	C406T	validated	N	N	73.0108	4.17e-06	N	N	#N/A	9	111625008	111625008	C	T	ACTL7A	stopgain	.	.	.
13838.s1	8	39495171	.	G	A	SNV	1	2	SSC_Iossifov_2014	ADAM18	NM_014237	LoF_nonsense	W259X	G776A	validated	N	N	86.7253	1.58e-18	N	N	#N/A	8	39495171	39495171	G	A	ADAM18	stopgain	.	.	.
14602.s1	20	60883795	rs368420066	AGG	A	Indel	1	2	SSC_Iossifov_2014	ADRM1	NM_175573	LoF_frameshift	401-!	1202+GG	highConf	N	N	36.2659	0.974533	N	N	#N/A	20	60883796	60883797	GG	-	ADRM1	frameshift deletion	.	.	.
13708.s1	9	130630737	.	G	A	SNV	1	1	SSC_Iossifov_2014	AK1	NM_000476	LoF_nonsense	Q127X	C379T	validated	N	N	55.826	0.893081	N	N	#N/A	9	130630737	130630737	G	A	AK1	stopgain	.	.	.
12686.s1	5	55396075	rs139797482	G	A	SNV	1	2	SSC_Iossifov_2014	ANKRD55	NM_024669	LoF_nonsense	R594X	C1780T	validated	N	N	17.263	5.61e-07	N	N	#N/A	5	55396075	55396075	G	A	ANKRD55	stopgain	0.0002	.	0.0001
14384.s1	7	150749266	.	AG	A	Indel	1	2	SSC_Iossifov_2014	ASIC3	NM_020321	LoF_frameshift	467-!	1400+G	validated	N	N	83.48	3.25e-07	N	N	#N/A	7	150749267	150749267	G	-	ASIC3	frameshift deletion	.	.	.
13559.s1	14	67807173	.	G	A	SNV	1	2	SSC_Iossifov_2014	ATP6V1D	NM_015994	LoF_nonsense	R196X	C586T	validated	N	N	34.6237	0.00958351	N	N	#N/A	14	67807173	67807173	G	A	ATP6V1D	stopgain	.	.	8.27e-06
13069.s1	1	94049574	.	C	A	SNV	1	1	SSC_Iossifov_2014	BCAR3	NM_003567	LoF_5splice	NA	NA	validated	N	N	83.392	0.992241	N	N	#N/A	1	94049574	94049574	C	A	BCAR3	splicing	.	.	.
14117.s1	2	111907686	rs370016302	CG	C	Indel	1	1	SSC_Iossifov_2014	BCL2L11	NM_138622	LoF_frameshift	154-!	460+G	validated	N	N	37.8104	0.939728	N	N	#N/A	2	111907687	111907687	G	-	BCL2L11	frameshift deletion	.	.	.
13984.s1	11	66515885	.	CAT	C	Indel	1	1	SSC_Iossifov_2014	C11orf80	NM_024650	LoF_frameshift	71-!	213+AT	validated	N	N	48.1134	0.00515511	N	N	#N/A	11	66515886	66515887	AT	-	C11orf80	frameshift deletion	.	.	.
13612.s1	1	244552291	.	C	T	SNV	1	2	SSC_Iossifov_2014	C1orf100	NM_001012970	LoF_nonsense	R122X	C364T	validated	N	N	76.9892	1.26e-06	N	N	#N/A	1	244552291	244552291	C	T	C1orf100	stopgain	.	.	1.65e-05
13934.s1	9	123725027	rs121909588	G	A	SNV	1	2	SSC_Iossifov_2014	C5	NM_001735	LoF_nonsense	R1476X	C4426T	validated	N	N	25.044	2.86e-09	N	N	#N/A	9	123725027	123725027	G	A	C5	stopgain	0.0002	.	7.42e-05
14297.s1	19	48800760	.	G	A	SNV	1	1	SSC_Iossifov_2014	CCDC114	NM_144577	LoF_nonsense	Q496X	C1486T	validated	N	N	84.7019	0.00985975	N	N	#N/A	19	48800760	48800760	G	A	CCDC114	stopgain	.	.	1.14e-05
12180.s1	16	81056390	.	C	T	SNV	1	2	SSC_Iossifov_2014	CENPN	NM_018455	LoF_nonsense	R188X	C562T	validated	N	N	66.0606	0.00262126	N	N	#N/A	16	81056390	81056390	C	T	CENPN	stopgain	.	.	2.48e-05
12864.s1	12	88512461	.	GTT	G	Indel	1	2	SSC_Iossifov_2014	CEP290	NM_025114	LoF_frameshift	528-!	1582+AA	validated	N	N	55.9433	1.71e-31	N	N	#N/A	12	88512462	88512463	TT	-	CEP290	frameshift deletion	.	.	.
11008.s1	12	94769688	.	G	A	SNV	1	1	SSC_Iossifov_2014	CEP83	NM_016122	LoF_nonsense	R303X	C907T	validated	N	N	43.6559	NA	N	N	#N/A	12	94769688	94769688	G	A	CEP83	stopgain	.	.	3.79e-05
11268.s1	1	150941485	.	G	A	SNV	1	2	SSC_Iossifov_2014	CERS2	NM_022075	LoF_nonsense	R28X	C82T	validated	N	N	23.304	0.837475	N	N	#N/A	1	150941485	150941485	G	A	CERS2	stopgain	.	.	.
14569.s1	19	8320764	.	G	A	SNV	1	1	SSC_Iossifov_2014	CERS4	NM_024552	LoF_5splice	NA	NA	validated	N	N	63.5484	5.94e-10	N	N	#N/A	19	8320764	8320764	G	A	CERS4	splicing	.	0.000199681	8.25e-06
11546.s1	6	123369774	.	TC	T	Indel	1	1	SSC_Iossifov_2014	CLVS2	NM_001010852	LoF_frameshift	191-!	572+C	validated	N	N	26.002	0.372279	N	N	#N/A	6	123369775	123369775	C	-	CLVS2	frameshift deletion	.	.	.
11353.s1	4	15008927	.	A	C	SNV	1	1	SSC_Iossifov_2014	CPEB2	NM_001177381	LoF_3splice	NA	NA	validated	N	N	15.2493	0.984421	N	N	#N/A	4	15008927	15008927	A	C	CPEB2	splicing	.	.	.
11152.s1	X	1321275	.	C	T	SNV	1	2	SSC_Iossifov_2014	CRLF2	NM_022148	LoF_nonsense	W160X	G480A	validated	N	N	62.5392	0.00187036	N	N	#N/A	X	1321275	1321275	C	T	CRLF2	stopgain	.	.	.
11040.s1	12	51470315	.	CTT	C	Indel	1	2	SSC_Iossifov_2014	CSRNP2	NM_030809	LoF_frameshift	10-!	30+AA	validated	N	N	36.6764	0.985615	N	N	#N/A	12	51470316	51470317	TT	-	CSRNP2	frameshift deletion	.	.	.
13929.s1	10	70670975	.	AAC	A	Indel	1	1	SSC_Iossifov_2014	DDX50	NM_024045	LoF_frameshift	204-!	612+AC	validated	N	N	16.1877	0.00604131	N	N	#N/A	10	70670976	70670977	AC	-	DDX50	frameshift deletion	.	.	.
12864.s1	4	24534561	.	G	A	SNV	1	2	SSC_Iossifov_2014	DHX15	NM_001358	LoF_nonsense	R676X	C2026T	validated	N	N	9.91202	0.99999	N	N	#N/A	4	24534561	24534561	G	A	DHX15	stopgain	.	.	.
12153.s1	12	125441316	rs369473407	G	A	SNV	1	2	SSC_Iossifov_2014	DHX37	NM_032656	LoF_nonsense	R792X	C2374T	validated	N	N	98.0156	0.996143	N	N	#N/A	12	125441316	125441316	G	A	DHX37	stopgain	7.7e-05	.	8.33e-06
13389.s1	2	39050305	rs143143351	G	A	SNV	1	2	SSC_Iossifov_2014	DHX57	NM_198963	LoF_nonsense	R1041X	C3121T	validated	N	N	37.6442	6.47e-09	N	N	#N/A	2	39050305	39050305	G	A	DHX57	stopgain	7.7e-05	.	1.65e-05
13039.s1	10	129183053	.	G	C	SNV	1	1	SSC_Iossifov_2014	DOCK1	NM_001290223	LoF_3splice	NA	NA	validated	N	N	10.3617	0.955097	N	N	#N/A	10	129183053	129183053	G	C	DOCK1	splicing	.	.	.
14650.s1	2	225781494	.	GT	G	Indel	1	1	SSC_Iossifov_2014	DOCK10	NM_014689	LoF_frameshift	84-!	251+A	highConf	N	N	12.1114	0.547409	N	N	#N/A	2	225781495	225781495	T	-	DOCK10	frameshift deletion	.	.	.
13579.s1	2	162865076	rs2193680	G	T	SNV	1	1	SSC_Iossifov_2014	DPP4	NM_001935	LoF_nonsense	Y661X	C1983A	validated	N	N	23.3138	2.84e-09	N	N	#N/A	2	162865076	162865076	G	T	DPP4	stopgain	.	.	.
12803.s1	19	10229394	.	TG	T	Indel	1	1	SSC_Iossifov_2014	EIF3G	NM_003755	LoF_frameshift	84-!	250+C	validated	N	N	37.2825	0.976046	N	N	#N/A	19	10229395	10229395	G	-	EIF3G	frameshift deletion	.	.	.
11537.s1	10	103988770	rs111920788	GT	G	Indel	1	2	SSC_Iossifov_2014	ELOVL3	NM_152310	LoF_frameshift	192-!	574+T	validated	N	N	33.0792	0.008033	N	N	#N/A	10	103988771	103988771	T	-	ELOVL3	frameshift deletion	.	.	.
12462.s1	18	5398076	.	G	A	SNV	1	2	SSC_Iossifov_2014	EPB41L3	NM_012307	LoF_nonsense	R806X	C2416T	validated	N	N	55.5523	0.837157	N	N	#N/A	18	5398076	5398076	G	A	EPB41L3	stopgain	.	.	8.3e-06
12869.s1	3	37033009	.	G	T	SNV	1	2	SSC_Iossifov_2014	EPM2AIP1	NM_014805	LoF_nonsense	Y520X	C1560A	highConf	N	N	8.61193	0.409541	N	N	#N/A	3	37033009	37033009	G	T	EPM2AIP1	stopgain	.	.	.
13837.s1	16	20817728	.	A	G	SNV	1	1	SSC_Iossifov_2014	ERI2	NM_001142725	LoF_5splice	NA	NA	validated	N	N	NA	3.61e-05	N	N	#N/A	16	20817728	20817728	A	G	ERI2	splicing	.	.	.
12810.s1	16	68267734	.	AT	A	Indel	1	2	SSC_Iossifov_2014	ESRP2	NM_024939	LoF_frameshift	165-!	493+A	validated	N	N	23.4702	0.852385	N	N	#N/A	16	68267735	68267735	T	-	ESRP2	frameshift deletion	.	.	.
13720.s1	1	118166169	.	C	T	SNV	1	2	SSC_Iossifov_2014	FAM46C	NM_017709	LoF_nonsense	Q227X	C679T	validated	N	N	50.9286	0.498779	N	N	#N/A	1	118166169	118166169	C	T	FAM46C	stopgain	.	.	.
14424.s1	12	100042220	rs181913768	C	T	SNV	1	2	SSC_Iossifov_2014	FAM71C	NM_153364	LoF_nonsense	R90X	C268T	validated	N	N	71.9844	0.0261249	N	N	#N/A	12	100042220	100042220	C	T	FAM71C	stopgain	.	0.000199681	2.47e-05
12299.s1	9	35739074	.	G	A	SNV	1	2	SSC_Iossifov_2014	GBA2	NM_020944	LoF_nonsense	R574X	C1720T	validated	N	N	18.8074	3.36e-08	N	N	#N/A	9	35739074	35739074	G	A	GBA2	stopgain	.	.	8.55e-06
13071.s1	2	121742110	.	A	T	SNV	1	2	SSC_Iossifov_2014	GLI2	NM_005270	LoF_nonsense	K583X	A1747T	validated	N	N	81.4663	0.996731	N	N	#N/A	2	121742110	121742110	A	T	GLI2	stopgain	.	.	.
12499.s1	11	45950388	rs377190327	C	T	SNV	1	1	SSC_Iossifov_2014	GYLTL1B	NM_152312	LoF_nonsense	R720X	C2158T	validated	N	N	NA	1.37e-10	N	N	#N/A	11	45950388	45950388	C	T	GYLTL1B	stopgain	7.7e-05	0.000199681	7.06e-05
14007.s1	3	129268116	.	GC	G	Indel	1	1	SSC_Iossifov_2014	H1FOO	NM_153833	LoF_frameshift	217-!	651+C	validated	N	N	72.61	0.378578	N	N	#N/A	3	129268117	129268117	C	-	H1FOO	frameshift deletion	.	.	.
14473.s1	5	177632869	.	G	A	SNV	1	1	SSC_Iossifov_2014	HNRNPAB	NM_004499	LoF_nonsense	W79X	G236A	highConf	N	N	36.3832	0.98808	N	N	#N/A	5	177632869	177632869	G	A	HNRNPAB	stopgain	.	.	.
13689.s1	9	95027326	.	C	A	SNV	1	2	SSC_Iossifov_2014	IARS	NM_002161	LoF_nonsense	E529X	G1585T	validated	N	N	17.8886	3.95e-07	N	N	#N/A	9	95027326	95027326	C	A	IARS	stopgain	.	.	.
12867.s1	6	52878774	.	G	A	SNV	1	1	SSC_Iossifov_2014	ICK	NM_014920	LoF_nonsense	R280X	C838T	validated	N	N	14.9169	0.530637	N	N	#N/A	6	52878774	52878774	G	A	ICK	stopgain	.	.	.
14523.s1	1	156813260	.	AG	A	Indel	1	2	SSC_Iossifov_2014	INSRR	NM_014215	LoF_frameshift	952-!	2855+C	validated	N	N	28.1818	5.67e-07	N	N	#N/A	1	156813261	156813261	G	-	INSRR	frameshift deletion	.	.	.
12324.s1	5	75923263	.	G	A	SNV	1	2	SSC_Iossifov_2014	IQGAP2	NM_006633	LoF_nonsense	W517X	G1550A	validated	N	N	39.8925	2.85e-13	N	N	#N/A	5	75923263	75923263	G	A	IQGAP2	stopgain	.	.	.
11345.s1	19	49247709	.	C	T	SNV	1	1	SSC_Iossifov_2014	IZUMO1	NM_182575	LoF_5splice	NA	NA	validated	N	N	38.8954	0.00142603	N	N	#N/A	19	49247709	49247709	C	T	IZUMO1	splicing	.	.	.
13306.s1	10	65140206	.	G	A	SNV	1	1	SSC_Iossifov_2014	JMJD1C	NM_032776	LoF_nonsense	R69X	C205T	validated	N	N	1.15347	1	N	N	#N/A	10	65140206	65140206	G	A	JMJD1C	stopgain	.	.	8.32e-06
11382.s1	9	712165	rs368934760	G	T	SNV	1	2	SSC_Iossifov_2014	KANK1	NM_015158	LoF_nonsense	E467X	G1399T	validated	N	N	95.523	6.88e-13	N	N	#N/A	9	712165	712165	G	T	KANK1	stopgain	.	.	.
14338.s1	1	6653682	.	TCC	T	Indel	1	2	SSC_Iossifov_2014	KLHL21	NM_014851	LoF_frameshift	513-!	1537+GG	validated	N	N	43.5484	0.000752452	N	N	#N/A	1	6653683	6653684	CC	-	KLHL21	frameshift deletion	.	.	.
13147.s1	12	52756034	.	C	T	SNV	1	2	SSC_Iossifov_2014	KRT85	NM_002283	LoF_5splice	NA	NA	validated	N	N	54.2815	0.0165101	N	N	#N/A	12	52756034	52756034	C	T	KRT85	splicing	.	.	8.26e-06
14252.s1	1	165218727	.	CT	C	Indel	1	2	SSC_Iossifov_2014	LMX1A	NM_177398	LoF_frameshift	138-!	414+A	validated	N	N	24.086	0.848025	N	N	#N/A	1	165218728	165218728	T	-	LMX1A	frameshift deletion	.	.	.
14225.s1	3	169587429	.	GA	G	Indel	1	1	SSC_Iossifov_2014	LRRC31	NM_001277128	LoF_frameshift	56-!	167+T	validated	N	N	86.8133	2.43e-06	N	N	#N/A	3	169587430	169587430	A	-	LRRC31	frameshift deletion	.	.	.
14195.s1	22	24985842	.	TG	T	Indel	1	1	SSC_Iossifov_2014	LRRC75B	NM_207644	LoF_frameshift	85-!	253+C	validated	N	N	96.4223	NA	N	N	#N/A	22	24985843	24985843	G	-	LRRC75B	frameshift deletion	.	.	.
11417.s1	11	71804707	.	G	A	SNV	1	1	SSC_Iossifov_2014	LRTOMT	NM_001145307	LoF_nonsense	W83X	G248A	validated	N	N	NA	0.0154585	N	N	#N/A	11	71804707	71804707	G	A	LRTOMT	stopgain	.	.	.
14609.s1	21	47641795	.	G	A	SNV	1	2	SSC_Iossifov_2014	LSS	NM_001001438	LoF_nonsense	R175X	C523T	validated	N	N	43.2063	0.0243239	N	N	#N/A	21	47641795	47641795	G	A	LSS	stopgain	.	.	2.47e-05
12907.s1	22	21341818	.	G	GT	Indel	1	2	SSC_Iossifov_2014	LZTR1	NM_006767	LoF_frameshift	A116+!	346+T	validated	N	N	4.34995	4.01e-46	N	N	#N/A	22	21341818	21341818	-	T	LZTR1	frameshift insertion	.	.	.
12340.s1	11	73575377	.	C	T	SNV	1	2	SSC_Iossifov_2014	MRPL48	NM_016055	LoF_nonsense	R201X	C601T	validated	N	N	61.5738	0.395284	N	N	#N/A	11	73575377	73575377	C	T	MRPL48	stopgain	.	.	8.56e-06
11642.s1	21	42769587	.	GACTT	G	Indel	1	2	SSC_Iossifov_2014	MX2	NM_002463	LoF_frameshift	373-!	1118+ACTT	validated	N	N	33.1378	1.36e-07	N	N	#N/A	21	42769588	42769591	ACTT	-	MX2	frameshift deletion	.	.	.
14337.s1	2	128322961	.	G	A	SNV	1	1	SSC_Iossifov_2014	MYO7B	NM_001080527	LoF_5splice	NA	NA	validated	N	N	97.9374	7.3e-15	N	N	#N/A	2	128322961	128322961	G	A	MYO7B	splicing	.	.	.
12950.s1	20	20007427	.	G	A	SNV	1	1	SSC_Iossifov_2014	NAA20	NM_181528	LoF_3splice	NA	NA	validated	N	N	46.9013	0.0580192	N	N	#N/A	20	20007427	20007427	G	A	NAA20	splicing	.	.	.
11552.s1	8	18076926	.	AG	A	Indel	1	2	SSC_Iossifov_2014	NAT1	NM_001160175	LoF_frameshift	36-!	108+G	validated	N	N	56.4907	1.89e-09	N	N	#N/A	8	18076927	18076927	G	-	NAT1	frameshift deletion	.	.	.
12588.s1	1	144814711	.	C	T	SNV	1	1	SSC_Iossifov_2014	NBPF9	NM_001037675	LoF_nonsense	R374X	C1121T	highConf	N	N	NA	NA	N	N	#N/A	1	144814711	144814711	C	T	NBPF8,NBPF9	unknown	.	.	0.0001
13930.s1	12	54891641	.	AG	A	Indel	1	2	SSC_Iossifov_2014	NCKAP1L	NM_005337	LoF_frameshift	23-!	68+G	validated	N	N	7.72239	0.94269	N	N	#N/A	12	54891642	54891642	G	-	NCKAP1L	frameshift deletion	.	.	.
14617.s1	10	51585462	.	CAG	C	Indel	1	1	SSC_Iossifov_2014	NCOA4	NM_001145260	LoF_frameshift	537-!	1609+AG	validated	N	N	48.8661	0.0046172	N	N	#N/A	10	51585463	51585464	AG	-	NCOA4	frameshift deletion	.	.	8.29e-06
14358.s1	19	55442030	.	G	A	SNV	1	2	SSC_Iossifov_2014	NLRP7	NM_206828	LoF_nonsense	Q883X	C2647T	validated	N	N	96.5591	5.08e-08	N	N	#N/A	19	55442030	55442030	G	A	NLRP7	stopgain	.	.	8.24e-06
14453.s1	9	95155495	.	TAAAC	T	Indel	1	2	SSC_Iossifov_2014	OGN	NM_033014	LoF_frameshift	100-!	300+GTTT	validated	N	N	29.1593	0.00538517	N	N	#N/A	9	95155496	95155499	AAAC	-	OGN	frameshift deletion	.	.	4.13e-05
12977.s1	15	22369454	rs139305850	CAAGG	C	Indel	1	1	SSC_Iossifov_2014	OR4M2	NM_001004719	LoF_frameshift	293-!	879+AAGG	validated	N	N	72.8935	NA	N	N	#N/A	15	22369455	22369458	AAGG	-	OR4M2	frameshift deletion	.	.	.
14376.s1	2	240969671	.	AT	A	Indel	1	2	SSC_Iossifov_2014	OR6B2	NM_001005853	LoF_frameshift	59-!	176+A	validated	N	N	89.8338	0.69302	N	N	#N/A	2	240969672	240969672	T	-	OR6B2	frameshift deletion	.	.	.
14376.s1	2	240969672	.	TG	T	Indel	1	2	SSC_Iossifov_2014	OR6B2	NM_001005853	LoF_frameshift	59-!	175+C	validated	N	N	89.8338	0.69302	N	N	#N/A	2	240969673	240969673	G	-	OR6B2	frameshift deletion	.	.	.
11494.s1	4	146059470	.	AG	A	Indel	1	1	SSC_Iossifov_2014	OTUD4	NM_001102653	LoF_frameshift	754-!	2262+C	highConf	N	N	29.306	0.999987	N	N	#N/A	4	146059471	146059471	G	-	OTUD4	frameshift deletion	.	.	.
11568.s1	X	72298960	.	AC	A	Indel	1	2	SSC_Iossifov_2014	PABPC1L2A	NM_001012977	LoF_frameshift	89-!	266+G	highConf	N	N	NA	0.370367	N	N	#N/A	X	72298961	72298961	C	-	PABPC1L2A	frameshift deletion	.	.	.
11568.s1	X	72223742	.	CG	C	Indel	1	2	SSC_Iossifov_2014	PABPC1L2B	NM_001042506	LoF_frameshift	87-!	261+G	highConf	N	N	NA	NA	N	N	#N/A	X	72223743	72223743	G	-	PABPC1L2B	frameshift deletion	.	.	.
13799.s1	3	142606586	.	TC	T	Indel	1	1	SSC_Iossifov_2014	PCOLCE2	NM_013363	LoF_frameshift	39-!	117+G	validated	N	N	70.0196	1.95e-06	N	N	#N/A	3	142606587	142606587	C	-	PCOLCE2	frameshift deletion	.	.	.
12719.s1	15	101983791	.	G	GCC	Indel	1	2	SSC_Iossifov_2014	PCSK6	NM_138321	LoF_frameshift	P124+!	371+GG	validated	N	N	48.0156	0.0167218	N	N	#N/A	15	101983791	101983791	-	CC	PCSK6	unknown	.	.	.
12334.s1	4	39900030	.	G	T	SNV	1	1	SSC_Iossifov_2014	PDS5A	NM_001100399	LoF_nonsense	C583X	C1749A	validated	N	N	9.32551	0.999842	N	N	#N/A	4	39900030	39900030	G	T	PDS5A	stopgain	.	.	.
14699.s1	4	41748294	.	CG	C	Indel	1	2	SSC_Iossifov_2014	PHOX2B	NM_003924	LoF_frameshift	159-!	475+C	validated	N	N	32.5318	0.837007	N	N	#N/A	4	41748295	41748295	G	-	PHOX2B	frameshift deletion	.	.	.
13712.s1	7	106515203	.	CT	C	Indel	1	1	SSC_Iossifov_2014	PIK3CG	NM_002649	LoF_frameshift	782-!	2346+T	validated	N	N	16.9795	0.985998	N	N	#N/A	7	106515204	106515204	T	-	PIK3CG	frameshift deletion	.	.	.
14288.s1	17	27381590	rs376529005	C	T	SNV	1	2	SSC_Iossifov_2014	PIPOX	NM_016518	LoF_nonsense	R230X	C688T	validated	N	N	72.219	2.57e-10	N	N	#N/A	17	27381590	27381590	C	T	PIPOX	stopgain	0.0002	.	1.65e-05
11018.s1	4	57889615	.	G	T	SNV	1	1	SSC_Iossifov_2014	POLR2B	NM_000938	LoF_nonsense	E879X	G2635T	validated	N	N	5.6305	0.986633	N	N	#N/A	4	57889615	57889615	G	T	POLR2B	stopgain	.	.	.
11229.s1	12	121017378	.	CT	C	Indel	1	1	SSC_Iossifov_2014	POP5	NM_015918	LoF_frameshift	112-!	336+A	validated	N	N	45.0733	0.000459628	N	N	#N/A	12	121017379	121017379	T	-	POP5	frameshift deletion	.	.	.
11519.s1	9	33796792	.	C	A	SNV	1	2	SSC_Iossifov_2014	PRSS3	NM_007343	LoF_nonsense	C121X	C363A	validated	N	N	56.4418	2.86e-09	N	N	#N/A	9	33796792	33796792	C	A	PRSS3	stopgain	.	.	.
14206.s1	9	112182789	.	C	A	SNV	1	2	SSC_Iossifov_2014	PTPN3	NM_002829	LoF_nonsense	E410X	G1228T	validated	N	N	20.5083	0.0225461	N	N	#N/A	9	112182789	112182789	C	A	PTPN3	stopgain	.	.	.
14054.s1	7	66236908	.	C	T	SNV	1	1	SSC_Iossifov_2014	RABGEF1	NM_001287061	LoF_nonsense	R22X	C64T	validated	N	N	20.7527	0.987119	N	N	#N/A	7	66236908	66236908	C	T	RABGEF1	stopgain	.	.	.
11201.s1	12	1025873	.	C	CA	Indel	1	1	SSC_Iossifov_2014	RAD52	NM_134424	LoF_frameshift	Q220+!	658+T	validated	N	N	71.5445	3.92e-06	N	N	#N/A	12	1025873	1025873	-	A	RAD52	frameshift insertion	.	.	.
14147.s1	2	38231278	.	G	C	SNV	1	2	SSC_Iossifov_2014	RMDN2	NM_001170793	LoF_3splice	NA	NA	validated	N	N	67.2727	1.02e-15	N	N	#N/A	2	38231278	38231278	G	C	RMDN2	splicing	.	.	.
11073.s1	9	104297835	.	G	A	SNV	1	2	SSC_Iossifov_2014	RNF20	NM_019592	LoF_5splice	NA	NA	validated	N	N	10.87	0.00437418	N	N	#N/A	9	104297835	104297835	G	A	RNF20	splicing	.	.	8.27e-06
11810.s1	3	157920952	.	C	T	SNV	1	2	SSC_Iossifov_2014	RSRC1	NM_001271838	LoF_nonsense	R138X	C412T	validated	N	N	44.3304	9.92e-05	N	N	#N/A	3	157920952	157920952	C	T	RSRC1	stopgain	.	.	8.66e-06
11011.s1	22	44372025	.	C	T	SNV	1	1	SSC_Iossifov_2014	SAMM50	NM_015380	LoF_nonsense	R247X	C739T	validated	N	N	34.1544	0.00179295	N	N	#N/A	22	44372025	44372025	C	T	SAMM50	stopgain	.	.	1.65e-05
11718.s1	12	108925059	.	T	C	SNV	1	2	SSC_Iossifov_2014	SART3	NM_014706	LoF_3splice	NA	NA	validated	N	N	18.1623	0.998688	N	N	#N/A	12	108925059	108925059	T	C	SART3	splicing	.	.	.
14379.s1	7	12680087	.	CT	C	Indel	1	1	SSC_Iossifov_2014	SCIN	NM_001112706	LoF_frameshift	509-!	1526+T	validated	N	N	88.3871	1.33e-13	N	N	#N/A	7	12680088	12680088	T	-	SCIN	frameshift deletion	.	.	.
11360.s1	11	65293437	.	G	T	SNV	1	2	SSC_Iossifov_2014	SCYL1	NM_020680	LoF_nonsense	G100X	G298T	validated	N	N	44.9071	0.00294282	N	N	#N/A	11	65293437	65293437	G	T	SCYL1	stopgain	.	.	.
11490.s1	1	169582192	.	C	T	SNV	1	2	SSC_Iossifov_2014	SELP	NM_003005	LoF_nonsense	W250X	G750A	validated	N	N	92.9326	2.84e-21	N	N	#N/A	1	169582192	169582192	C	T	SELP	stopgain	.	.	8.29e-06
14156.s1	1	67878948	.	T	G	SNV	1	2	SSC_Iossifov_2014	SERBP1	NM_001018069	LoF_3splice	NA	NA	validated	N	N	20.3715	0.999691	N	N	#N/A	1	67878948	67878948	T	G	SERBP1	splicing	.	.	.
14247.s1	17	57196829	.	AT	A	Indel	1	1	SSC_Iossifov_2014	SKA2	NM_182620	LoF_frameshift	50-!	148+A	validated	N	N	41.0264	0.0203136	N	N	#N/A	17	57196830	57196830	T	-	SKA2	frameshift deletion	.	.	.
14195.s1	12	56631015	.	T	TG	Indel	1	1	SSC_Iossifov_2014	SLC39A5	NM_173596	LoF_frameshift	L457+!	1370+G	validated	N	N	68.6608	3.91e-08	N	N	#N/A	12	56631015	56631015	-	G	SLC39A5	frameshift insertion	.	.	4.14e-05
14357.s1	17	33680866	.	TG	T	Indel	1	2	SSC_Iossifov_2014	SLFN11	NM_001104587	LoF_frameshift	471-!	1411+C	validated	N	N	93.3431	1.79e-14	N	N	#N/A	17	33680867	33680867	G	-	SLFN11	frameshift deletion	.	.	.
14333.s1	5	135489574	.	TAAAA	T	Indel	1	1	SSC_Iossifov_2014	SMAD5	NM_001001419	LoF_frameshift	42-!	125+AAAA	validated	N	N	23.3236	0.980052	N	N	#N/A	5	135489575	135489578	AAAA	-	SMAD5	unknown	.	.	.
14227.s1	7	99798734	.	G	T	SNV	1	1	SSC_Iossifov_2014	STAG3	NM_012447	LoF_nonsense	E695X	G2083T	validated	N	N	16.6667	2.13e-05	N	N	#N/A	7	99798734	99798734	G	T	STAG3	stopgain	.	.	.
12161.s1	2	74072000	.	GAA	G	Indel	1	2	SSC_Iossifov_2014	STAMBP	NM_213622	LoF_frameshift	88-!	264+AA	validated	N	N	45.1417	0.000767739	N	N	#N/A	2	74072001	74072002	AA	-	STAMBP	frameshift deletion	.	.	.
11766.s1	6	159104006	.	A	T	SNV	1	2	SSC_Iossifov_2014	SYTL3	NM_001242394	LoF_nonsense	K127X	A379T	validated	N	N	94.7996	3.48e-15	N	N	#N/A	6	159104006	159104006	A	T	SYTL3	stopgain	.	.	.
11413.s1	6	44255504	.	GT	G	Indel	1	1	SSC_Iossifov_2014	TCTE1	NM_182539	LoF_frameshift	20-!	59+A	validated	N	N	78.26	1.36e-07	N	N	#N/A	6	44255505	44255505	T	-	TCTE1	frameshift deletion	.	.	.
14590.s1	17	62272355	.	G	C	SNV	1	2	SSC_Iossifov_2014	TEX2	NM_001288733	LoF_nonsense	S582X	C1745G	validated	N	N	8.6608	0.994153	N	N	#N/A	17	62272355	62272355	G	C	TEX2	stopgain	.	.	.
14480.s1	9	75431105	.	TC	T	Indel	1	2	SSC_Iossifov_2014	TMC1	NM_138691	LoF_frameshift	581-!	1742+C	validated	N	N	25.2199	7.4837e-05	N	N	#N/A	9	75431106	75431106	C	-	TMC1	frameshift deletion	.	.	.
14041.s1	11	85342854	.	T	A	SNV	1	1	SSC_Iossifov_2014	TMEM126B	NM_018480	LoF_5splice	NA	NA	highConf	N	N	74.1642	0.0210646	N	N	#N/A	11	85342854	85342854	T	A	TMEM126B	splicing	.	.	0.0004
11730.s1	12	83250986	.	T	A	SNV	1	2	SSC_Iossifov_2014	TMTC2	NM_152588	LoF_nonsense	L94X	T281A	validated	N	N	13.7048	0.936486	N	N	#N/A	12	83250986	83250986	T	A	TMTC2	stopgain	.	.	.
13913.s1	2	47205935	.	CA	C	Indel	1	2	SSC_Iossifov_2014	TTC7A	NM_020458	LoF_frameshift	218-!	653+A	validated	N	N	69.3744	9.03e-08	N	N	#N/A	2	47205936	47205936	A	-	TTC7A	frameshift deletion	.	.	.
13923.s1	14	76368504	rs140018292	C	T	SNV	1	2	SSC_Iossifov_2014	TTLL5	NM_015072	LoF_nonsense	Q1254X	C3760T	validated	N	N	50.3128	3.88e-06	N	N	#N/A	14	76368504	76368504	C	T	TTLL5	stopgain	7.7e-05	.	1.65e-05
13061.s1	9	12708089	.	A	ATGTT	Indel	1	2	SSC_Iossifov_2014	TYRP1	NM_000550	LoF_frameshift	M452+!	1354+TGTT	validated	N	N	53.9687	2.29e-16	N	N	#N/A	9	12708089	12708089	-	TGTT	TYRP1	frameshift insertion	.	.	8.32e-06
11879.s1	11	17552952	.	CG	C	Indel	1	1	SSC_Iossifov_2014	USH1C	NM_005709	LoF_frameshift	81-!	242+C	validated	N	N	55.1222	8.67e-11	N	N	#N/A	11	17552953	17552953	G	-	USH1C	frameshift deletion	.	.	.
12921.s1	14	77893973	.	G	A	SNV	1	2	SSC_Iossifov_2014	VIPAS39	NM_001193314	LoF_nonsense	R490X	C1468T	validated	N	N	26.9501	0.00082267	N	N	#N/A	14	77893973	77893973	G	A	VIPAS39	stopgain	.	.	8.24e-06
14564.s1	9	79930228	.	AAGTC	A	Indel	1	1	SSC_Iossifov_2014	VPS13A	NM_015186	LoF_frameshift	1491-!	4472+AGTC	validated	N	N	0.508309	0.138362	N	N	#N/A	9	79930229	79930232	AGTC	-	VPS13A	frameshift deletion	.	.	.
14042.s1	7	158663871	.	CAG	C	Indel	1	1	SSC_Iossifov_2014	WDR60	NM_018051	LoF_frameshift	36-!	108+AG	validated	N	N	89.1398	2.53e-07	N	N	#N/A	7	158663872	158663873	AG	-	WDR60	frameshift deletion	.	.	.
14203.s1	4	184129311	.	T	C	SNV	1	1	SSC_Iossifov_2014	WWC2	NM_024949	LoF_5splice	NA	NA	validated	N	N	76.1388	0.000230661	N	N	#N/A	4	184129311	184129311	T	C	WWC2	splicing	.	.	.
12631.s1	5	840609	.	C	A	SNV	1	1	SSC_Iossifov_2014	ZDHHC11	NM_024786	LoF_5splice	NA	NA	validated	N	N	91.3783	1.99e-09	N	N	#N/A	5	840609	840609	C	A	ZDHHC11	splicing	.	.	6.64e-05
11197.s1	19	44513286	.	AT	A	Indel	1	1	SSC_Iossifov_2014	ZNF230	NM_006300	LoF_frameshift	65-!	193+T	validated	N	N	68.6217	0.0324638	N	N	#N/A	19	44513287	44513287	T	-	ZNF230	frameshift deletion	.	.	.
11003.s1	5	178139609	.	G	A	SNV	1	2	SSC_Iossifov_2014	ZNF354A	NM_005649	LoF_nonsense	R424X	C1270T	validated	N	N	62.0332	0.000109736	N	N	#N/A	5	178139609	178139609	G	A	ZNF354A	stopgain	.	0.000199681	1.65e-05
13842.s1	18	72632469	.	G	A	SNV	1	2	SSC_Iossifov_2014	ZNF407	NM_017757	LoF_3splice	NA	NA	validated	N	N	45.7674	0.999997	N	N	#N/A	18	72632469	72632469	G	A	ZNF407	splicing	.	.	.
12548.s1	19	53352468	.	T	C	SNV	1	2	SSC_Iossifov_2014	ZNF468	NM_001008801	LoF_3splice	NA	NA	validated	N	N	96.911	2.43e-10	N	N	#N/A	19	53352468	53352468	T	C	ZNF468	splicing	.	.	.
14496.s1	15	90903409	.	GA	G	Indel	1	1	SSC_Iossifov_2014	ZNF774	NM_001004309	LoF_frameshift	116-!	346+A	validated	N	N	73.1476	4.16e-09	N	N	#N/A	15	90903410	90903410	A	-	ZNF774	frameshift deletion	.	.	.
14018.s1	11	60637182	.	TCCTC	T	Indel	1	1	SSC_Iossifov_2014	ZP1	NM_207341	LoF_frameshift	164-!	491+CCTC	validated	N	N	50.9384	4.05e-08	N	N	#N/A	11	60637183	60637186	CCTC	-	ZP1	frameshift deletion	.	.	.
11160.p1	1	16255762	.	G	GA	Indel	2	2	SSC_Iossifov_2014	SPEN	NM_015001	LoF_frameshift	M1009+!	3027+A	validated	Y	N	0.537634	1	Y	Y	#N/A	1	16255762	16255762	-	A	SPEN	frameshift insertion	.	.	.
12645.p1	4	114232545	.	C	T	SNV	2	1	SSC_Iossifov_2014	ANK2	NM_020977	LoF_nonsense	R895X	C2683T	validated	Y	N	0.791789	1	Y	Y	#N/A	4	114232545	114232545	C	T	ANK2	stopgain	.	.	.
14256.p1	4	114251469	.	C	T	SNV	2	1	SSC_Iossifov_2014	ANK2	NM_001148	LoF_nonsense	R990X	C2968T	validated	Y	N	0.791789	1	Y	Y	#N/A	4	114251469	114251469	C	T	ANK2	stopgain	.	.	.
13768.p1	4	114277599	.	AG	A	Indel	2	1	SSC_Iossifov_2014	ANK2	NM_001148	LoF_frameshift	2609-!	7825+G	highConf	Y	N	0.791789	1	Y	Y	#N/A	4	114277600	114277600	G	-	ANK2	frameshift deletion	.	.	.
14233.p1	14	21859175	.	A	AT	Indel	2	1	SSC_Iossifov_2014	CHD8	NM_001170629	LoF_frameshift	N2372+!	7114+A	validated	Y	N	0.957967	1	Y	Y	#N/A	14	21859175	21859175	-	T	CHD8	frameshift insertion	.	.	.
11654.p1	14	21871373	.	T	C	SNV	2	2	SSC_Iossifov_2014	CHD8	NM_001170629	LoF_3splice	NA	NA	validated	Y	N	0.957967	1	Y	Y	#N/A	14	21871373	21871373	T	C	CHD8	splicing	.	.	.
14016.p1	14	21870169	rs397514552	G	A	SNV	2	1	SSC_Iossifov_2014	CHD8	NM_001170629	LoF_nonsense	R1337X	C4009T	validated	Y	N	0.957967	1	Y	Y	#N/A	14	21870169	21870169	G	A	CHD8	stopgain	.	.	.
13900.p1	14	21895989	.	ACTCTTGCACGTCCCATCACAGTAGCAAGGAGTACTCACTTGAGCTTG	A	Indel	2	1	SSC_Iossifov_2014	CHD8	NM_020920	LoF_5splice	NA	NA	highConf	Y	N	0.957967	1	Y	Y	#N/A	14	21895990	21896036	CTCTTGCACGTCCCATCACAGTAGCAAGGAGTACTCACTTGAGCTTG	-	CHD8	nonframeshift deletion	.	.	.
11041.p1	4	83276456	.	C	T	SNV	2	1	SSC_Iossifov_2014	HNRNPD	NM_031369	LoF_5splice	NA	NA	highConf	Y	N	36.7937	0.98719	N	Y	#N/A	4	83276456	83276456	C	T	HNRNPD	splicing	.	.	.
14093.p1	10	876865	.	TCA	T	Indel	2	1	SSC_Iossifov_2014	LARP4B	NM_015155	LoF_frameshift	268-!	803+TG	validated	Y	N	23.8221	0.999673	N	Y	#N/A	10	876866	876867	CA	-	LARP4B	frameshift deletion	.	.	.
11452.p1	2	225376218	.	C	A	SNV	2	1	SSC_Iossifov_2014	CUL3	NM_001257198	LoF_nonsense	E252X	G754T	validated	Y	N	11.8573	0.932704	N	Y	#N/A	2	225376218	225376218	C	A	CUL3	stopgain	.	.	.
12817.p1	3	71050170	.	C	CT	Indel	2	1	SSC_Iossifov_2014	FOXP1	NM_001244815	LoF_frameshift	A341+!	1022+A	validated	Y	N	5.64027	0.999227	N	Y	#N/A	3	71050170	71050170	-	T	FOXP1	frameshift insertion	.	.	.
11403.p1	3	71026115	.	G	A	SNV	2	1	SSC_Iossifov_2014	FOXP1	NM_001244815	LoF_nonsense	R505X	C1513T	validated	Y	N	5.64027	0.999227	N	Y	#N/A	3	71026115	71026115	G	A	FOXP1	stopgain	.	.	.
11339.p1	11	45971023	.	CT	C	Indel	2	2	SSC_Iossifov_2014	PHF21A	NM_016621	LoF_frameshift	386-!	1157+A	validated	Y	N	26.7351	0.999839	N	Y	#N/A	11	45971024	45971024	T	-	PHF21A	frameshift deletion	.	.	.
13069.p1	10	114901076	.	G	A	SNV	2	1	SSC_Iossifov_2014	TCF7L2	NM_001198527	LoF_5splice	NA	NA	validated	Y	N	15.2688	0.995019	N	Y	#N/A	10	114901076	114901076	G	A	TCF7L2	splicing	.	.	.
12090.p1	10	114910883	.	G	A	SNV	2	2	SSC_Iossifov_2014	TCF7L2	NM_030756	LoF_5splice	NA	NA	validated	Y	N	15.2688	0.995019	N	Y	#N/A	10	114910883	114910883	G	A	TCF7L2	splicing	.	.	.
14200.p1	10	28879673	.	CAA	C	Indel	2	2	SSC_Iossifov_2014	WAC	NM_016628	LoF_frameshift	174-!	522+AA	validated	Y	N	31.0264	0.99974	N	Y	#N/A	10	28879674	28879675	AA	-	WAC	frameshift deletion	.	.	.
14204.p1	10	28899668	.	AATTC	A	Indel	2	2	SSC_Iossifov_2014	WAC	NM_016628	LoF_frameshift	402-!	1206+ATTC	validated	Y	N	31.0264	0.99974	N	Y	#N/A	10	28899669	28899672	ATTC	-	WAC	frameshift deletion	.	.	.
13905.p1	16	89351042	.	GTGTTT	G	Indel	2	2	SSC_Iossifov_2014	ANKRD11	NM_001256182	LoF_frameshift	636-!	1908+AAACA	validated	Y	N	1.00684	1	Y	N	#N/A	16	89351043	89351047	TGTTT	-	ANKRD11	frameshift deletion	.	.	.
14393.p1	6	157510805	.	A	AC	Indel	2	2	SSC_Iossifov_2014	ARID1B	NM_020732	LoF_frameshift	T1194+!	3580+C	validated	Y	N	1.68133	0.999654	Y	N	#N/A	6	157510805	157510805	-	C	ARID1B	frameshift insertion	.	.	.
13606.p1	14	103434646	.	G	A	SNV	2	1	SSC_Iossifov_2014	CDC42BPB	NM_006035	LoF_nonsense	R764X	C2290T	validated	Y	N	1.82796	1	Y	N	#N/A	14	103434646	103434646	G	A	CDC42BPB	stopgain	.	.	.
12211.p1	3	41275346	.	G	A	SNV	2	2	SSC_Iossifov_2014	CTNNB1	NM_001098209	LoF_nonsense	W504X	G1512A	validated	Y	N	5.40567	0.999903	Y	N	#N/A	3	41275346	41275346	G	A	CTNNB1	stopgain	.	.	.
13735.p1	21	41414330	.	A	AT	Indel	2	1	SSC_Iossifov_2014	DSCAM	NM_001389	LoF_frameshift	M1885+!	5655+A	validated	Y	N	0.58651	1	Y	N	#N/A	21	41414330	41414330	-	T	DSCAM	frameshift insertion	.	.	.
12329.p1	21	41457527	.	A	T	SNV	2	1	SSC_Iossifov_2014	DSCAM	NM_001271534	LoF_5splice	NA	NA	validated	Y	N	0.58651	1	Y	N	#N/A	21	41457527	41457527	A	T	DSCAM	splicing	.	.	.
14597.p1	21	41457640	.	T	TTA	Indel	2	1	SSC_Iossifov_2014	DSCAM	NM_001389	LoF_frameshift	N1341+!	4022+TA	validated	Y	N	0.58651	1	Y	N	#N/A	21	41457640	41457640	-	TA	DSCAM	stopgain	.	.	.
12969.p1	12	116418553	.	A	AC	Indel	2	1	SSC_Iossifov_2014	MED13L	NM_015335	LoF_3splice	NA	NA	validated	Y	N	1.4956	1	Y	N	#N/A	12	116418553	116418553	-	C	MED13L	splicing	.	.	.
14416.p1	12	116424952	.	C	T	SNV	2	1	SSC_Iossifov_2014	MED13L	NM_015335	LoF_nonsense	W1359X	G4076A	validated	Y	N	1.4956	1	Y	N	#N/A	12	116424952	116424952	C	T	MED13L	stopgain	.	.	.
11892.p1	2	166201379	.	C	A	SNV	2	1	SSC_Iossifov_2014	SCN2A	NM_001040142	LoF_nonsense	C959X	C2877A	validated	Y	N	1.62268	1	Y	N	#N/A	2	166201379	166201379	C	A	SCN2A	stopgain	.	.	.
11114.p1	2	166210819	.	G	T	SNV	2	2	SSC_Iossifov_2014	SCN2A	NM_001040142	LoF_nonsense	G1013X	G3037T	validated	Y	N	1.62268	1	Y	N	#N/A	2	166210819	166210819	G	T	SCN2A	stopgain	.	.	.
14163.p1	22	40662713	.	C	T	SNV	2	1	SSC_Iossifov_2014	TNRC6B	NM_001162501	LoF_nonsense	Q827X	C2479T	validated	Y	N	4.91691	1	Y	N	#N/A	22	40662713	40662713	C	T	TNRC6B	stopgain	.	.	.
12867.p1	2	230701696	.	G	A	SNV	2	2	SSC_Iossifov_2014	TRIP12	NM_001284214	LoF_nonsense	R380X	C1138T	validated	Y	N	0.469208	1	Y	N	#N/A	2	230701696	230701696	G	A	TRIP12	stopgain	.	.	.
12044.p1	4	85715777	.	G	A	SNV	2	1	SSC_Iossifov_2014	WDFY3	NM_014991	LoF_nonsense	R1128X	C3382T	validated	Y	N	0.156403	1	Y	N	#N/A	4	85715777	85715777	G	A	WDFY3	stopgain	.	.	.
13094.p1	4	85719152	.	T	A	SNV	2	1	SSC_Iossifov_2014	WDFY3	NM_014991	LoF_nonsense	R978X	A2932T	validated	Y	N	0.156403	1	Y	N	#N/A	4	85719152	85719152	T	A	WDFY3	stopgain	.	.	.
13813.p1	17	60108956	.	AG	A	Indel	2	2	SSC_Iossifov_2014	MED13	NM_005121	LoF_frameshift	286-!	858+C	highConf	Y	N	1.66178	1	Y	N	#N/A	17	60108957	60108957	G	-	MED13	frameshift deletion	.	.	.
14131.p1	7	26224578	.	CCTTT	C	Indel	2	1	SSC_Iossifov_2014	NFE2L3	NM_004289	LoF_frameshift	420-!	1260+CTTT	validated	Y	N	70.4301	4.78e-07	N	N	#N/A	7	26224579	26224582	CTTT	-	NFE2L3	frameshift deletion	.	.	.
12617.p1	15	42967936	.	C	T	SNV	2	2	SSC_Iossifov_2014	STARD9	NM_020759	LoF_nonsense	R588X	C1762T	validated	Y	N	NA	NA	N	N	#N/A	15	42967936	42967936	C	T	STARD9	stopgain	.	.	.
13183.p1	2	60689253	.	A	AG	Indel	2	1	SSC_Iossifov_2014	BCL11A	NM_018014	LoF_frameshift	L265+!	795+C	validated	Y	N	4.60411	0.988743	N	N	#N/A	2	60689253	60689253	-	G	BCL11A	frameshift insertion	.	.	0.0002
13614.p1	15	93563244	.	C	T	SNV	2	1	SSC_Iossifov_2014	CHD2	NM_001271	LoF_nonsense	R1637X	C4909T	validated	Y	N	1.88661	1	N	N	#N/A	15	93563244	93563244	C	T	CHD2	stopgain	.	.	.
13818.p1	15	93563282	.	T	TG	Indel	2	1	SSC_Iossifov_2014	CHD2	NM_001271	LoF_frameshift	G1649+!	4947+G	highConf	Y	N	1.88661	1	N	N	#N/A	15	93563282	93563282	-	G	CHD2	frameshift insertion	.	.	.
11999.p1	X	41204655	.	A	G	SNV	2	2	SSC_Iossifov_2014	DDX3X	NM_001193416	LoF_3splice	NA	NA	validated	Y	N	14.1066	0.997976	N	N	#N/A	X	41204655	41204655	A	G	DDX3X	splicing	.	.	.
13256.p1	21	38877891	.	AGGTCTGTGCTGCTGC	A	Indel	2	1	SSC_Iossifov_2014	DYRK1A	NM_101395	LoF_frameshift	515-	1545+GGTCTGTGCTGCTGC	validated	Y	N	10.4399	0.99899	N	N	#N/A	21	38877892	38877906	GGTCTGTGCTGCTGC	-	DYRK1A	frameshift deletion	.	.	.
13890.p1	21	38865466	.	G	A	SNV	2	2	SSC_Iossifov_2014	DYRK1A	NM_001396	LoF_5splice	NA	NA	validated	Y	N	10.4399	0.99899	N	N	#N/A	21	38865466	38865466	G	A	DYRK1A	splicing	.	.	.
12108.p1	8	41906209	.	TTTTG	T	Indel	2	1	SSC_Iossifov_2014	KAT6A	NM_001099412	LoF_frameshift	96-!	287+CAAA	validated	Y	N	3.53861	1	N	N	#N/A	8	41906210	41906213	TTTG	-	KAT6A	frameshift deletion	.	.	.
13664.p1	1	202698172	.	G	A	SNV	2	1	SSC_Iossifov_2014	KDM5B	NM_006618	LoF_nonsense	R1543X	C4627T	validated	Y	N	2.15054	0.665119	N	N	#N/A	1	202698172	202698172	G	A	KDM5B	stopgain	.	.	.
12418.p1	1	202705466	.	G	A	SNV	2	1	SSC_Iossifov_2014	KDM5B	NM_006618	LoF_nonsense	R1047X	C3139T	validated	Y	N	2.15054	0.665119	N	N	#N/A	1	202705466	202705466	G	A	KDM5B	stopgain	.	.	.
13627.p1	1	151378489	.	G	A	SNV	2	1	SSC_Iossifov_2014	POGZ	NM_015100	LoF_nonsense	R1008X	C3022T	validated	Y	N	2.7566	0.999995	N	N	#N/A	1	151378489	151378489	G	A	POGZ	stopgain	.	.	.
12340.p1	17	58740376	.	G	A	SNV	2	2	SSC_Iossifov_2014	PPM1D	NM_003620	LoF_nonsense	W427X	G1281A	validated	Y	N	51.1339	0.0741312	N	N	#N/A	17	58740376	58740376	G	A	PPM1D	stopgain	.	.	.
14550.p1	6	42975179	.	CT	C	Indel	2	2	SSC_Iossifov_2014	PPP2R5D	NM_006245	LoF_frameshift	221-!	661+T	validated	Y	N	15.2004	0.993853	N	N	#N/A	6	42975180	42975180	T	-	PPP2R5D	frameshift deletion	.	.	.
12703.p1	17	17699836	.	AG	A	Indel	2	1	SSC_Iossifov_2014	RAI1	NM_030665	LoF_frameshift	1192-!	3574+G	validated	Y	N	2.88368	0.997474	N	N	#N/A	17	17699837	17699837	G	-	RAI1	frameshift deletion	.	.	.
12864.p1	11	67938481	.	C	T	SNV	2	2	SSC_Iossifov_2014	SUV420H1	NM_017635	LoF_5splice	NA	NA	validated	Y	N	NA	0.99983	N	N	#N/A	11	67938481	67938481	C	T	KMT5B	splicing	.	.	.
14612.p1	3	176752047	.	TA	T	Indel	2	1	SSC_Iossifov_2014	TBL1XR1	NM_024665	LoF_frameshift	397-!	1189+T	validated	Y	N	26.3441	0.997773	N	N	#N/A	3	176752048	176752048	A	-	TBL1XR1	frameshift deletion	.	.	.
11232.p1	7	100283002	.	TCCCCATCCCCGTTTGTC	T	Indel	2	1	SSC_Iossifov_2014	GIGYF1	NM_022574	LoF_frameshift	386-!	1157+GACAAACGGGGATGGGG	validated	Y	N	3.02053	0.995664	N	N	#N/A	7	100283003	100283019	CCCCATCCCCGTTTGTC	-	GIGYF1	frameshift deletion	.	.	.
14530.p1	7	100282216	.	C	CCATCT	Indel	2	1	SSC_Iossifov_2014	GIGYF1	NM_022574	LoF_frameshift	A496+!	1487+AGATG	validated	Y	N	3.02053	0.995664	N	N	#N/A	7	100282216	100282216	-	CATCT	GIGYF1	frameshift insertion	.	.	.
11282.p1	1	155317482	.	C	CCTTG	Indel	2	1	SSC_Iossifov_2014	ASH1L	NM_018489	LoF_frameshift	D2590+!	7769+CAAG	validated	Y	N	0.224829	1	Y	Y	#N/A	1	155317482	155317482	-	CTTG	ASH1L	frameshift insertion	.	.	.
12507.p1	16	89350771	.	CTTTG	C	Indel	2	1	SSC_Iossifov_2014	ANKRD11	NM_001256183	LoF_frameshift	727-!	2179+CAAA	validated	Y	N	1.00684	1	Y	N	#N/A	16	89350772	89350775	TTTG	-	ANKRD11	frameshift deletion	.	.	.
13447.p1	6	157527664	.	CTGTT	C	Indel	2	2	SSC_Iossifov_2014	ARID1B	NM_020732	LoF_frameshift	1797-!	5389+TGTT	validated	Y	N	1.68133	0.999654	Y	N	#N/A	6	157527665	157527668	TGTT	-	ARID1B	frameshift deletion	.	.	.
12683.p1	17	7749921	.	CG	C	Indel	2	1	SSC_Iossifov_2014	KDM6B	NM_001080424	LoF_frameshift	192-!	574+G	validated	Y	N	25.5327	0.999994	Y	N	#N/A	17	7749922	7749922	G	-	KDM6B	frameshift deletion	.	.	.
13073.p1	6	33408650	.	CTT	C	Indel	2	1	SSC_Iossifov_2014	SYNGAP1	NM_006772	LoF_frameshift	607-!	1821+TT	validated	Y	N	2.77615	0.999993	Y	N	#N/A	6	33408651	33408652	TT	-	SYNGAP1	frameshift deletion	.	.	.
12673.p1	22	40661586	.	AAGAG	A	Indel	2	1	SSC_Iossifov_2014	TNRC6B	NM_001162501	LoF_frameshift	451-!	1352+AGAG	validated	Y	N	4.91691	1	Y	N	#N/A	22	40661587	40661590	AGAG	-	TNRC6B	frameshift deletion	.	.	.
13618.p1	15	93524060	.	TAAAG	T	Indel	2	2	SSC_Iossifov_2014	CHD2	NM_001271	LoF_frameshift	964-!	2892+AAAG	validated	Y	N	1.88661	1	N	N	#N/A	15	93524061	93524064	AAAG	-	CHD2	frameshift deletion	.	.	.
11242.p1	3	183887912	.	G	GT	Indel	2	1	SSC_Iossifov_2014	DVL3	NM_004423	LoF_frameshift	Q539+!	1617+T	validated	Y	N	18.9736	0.989361	N	N	#N/A	3	183887912	183887912	-	T	DVL3	frameshift insertion	.	.	.
12099.p1	21	38845116	.	CAT	C	Indel	2	1	SSC_Iossifov_2014	DYRK1A	NM_130438	LoF_frameshift	47-!	141+AT	validated	Y	N	10.4399	0.99899	N	N	#N/A	21	38845117	38845118	AT	-	DYRK1A	frameshift deletion	.	.	.
13552.p1	21	38877833	.	GC	G	Indel	2	1	SSC_Iossifov_2014	DYRK1A	NM_130438	LoF_frameshift	496-!	1487+C	validated	Y	N	10.4399	0.99899	N	N	#N/A	21	38877834	38877834	C	-	DYRK1A	frameshift deletion	.	.	.
13398.p1	1	151377903	.	T	TCGTCATCA	Indel	2	1	SSC_Iossifov_2014	POGZ	NM_015100	LoF_frameshift	E1203+!	3609+TGATGACG	validated	Y	N	2.7566	0.999995	N	N	#N/A	1	151377903	151377903	-	CGTCATCA	POGZ	frameshift insertion	.	.	.
13697.p1	4	6064158	.	G	A	SNV	2	1	SSC_Iossifov_2014	JAKMIP1	NM_001099433	LoF_nonsense	R481X	C1441T	validated	N	N	10.7038	0.978974	N	N	2	4	6064158	6064158	G	A	JAKMIP1	stopgain	.	.	.
13135.p1	X	16672582	.	G	T	SNV	2	1	SSC_Iossifov_2014	S100G	NM_004057	LoF_nonsense	E64X	G190T	validated	N	N	60.1881	0.145682	N	N	2	X	16672582	16672582	G	T	S100G	stopgain	.	.	.
11691.p1	12	14019043	rs398122823	T	TG	Indel	2	1	SSC_Iossifov_2014	GRIN2B	NM_000834	LoF_frameshift	S34+!	101+C	validated	N	Y	1.28055	0.999984	Y	Y	#N/A	12	14019043	14019043	-	G	GRIN2B	frameshift insertion	.	.	0.0002
12681.p1	12	13722953	rs398122824	T	C	SNV	2	2	SSC_Iossifov_2014	GRIN2B	NM_000834	LoF_3splice	NA	NA	validated	N	Y	1.28055	0.999984	Y	Y	#N/A	12	13722953	13722953	T	C	GRIN2B	splicing	.	.	.
14474.p1	7	91726153	rs145355395	C	T	SNV	2	1	SSC_Iossifov_2014	AKAP9	NM_005751	LoF_nonsense	R3294X	C9880T	validated	N	N	18.9052	0.00246055	Y	Y	#N/A	7	91726153	91726153	C	T	AKAP9	stopgain	7.7e-05	.	1.65e-05
14535.p1	11	6417424	.	G	GC	Indel	2	1	SSC_Iossifov_2014	APBB1	NM_001164	LoF_frameshift	A565+!	1695+G	validated	N	N	35.9433	0.973458	Y	Y	#N/A	11	6417424	6417424	-	C	APBB1	frameshift insertion	.	.	.
14003.p1	1	116916864	.	G	A	SNV	2	1	SSC_Iossifov_2014	ATP1A1	NM_001160233	LoF_5splice	NA	NA	validated	N	N	5.00489	0.999995	Y	Y	#N/A	1	116916864	116916864	G	A	ATP1A1	splicing	.	.	.
12728.p1	12	39763593	.	G	GT	Indel	2	1	SSC_Iossifov_2014	KIF21A	NM_001173465	LoF_frameshift	H130+!	389+A	validated	N	N	8.69013	0.00412883	Y	Y	#N/A	12	39763593	39763593	-	T	KIF21A	frameshift insertion	.	.	.
14030.p1	2	183866861	.	C	CCA	Indel	2	1	SSC_Iossifov_2014	NCKAP1	NM_205842	LoF_frameshift	G175+!	525+TG	validated	N	N	3.85142	1	Y	Y	#N/A	2	183866861	183866861	-	CA	NCKAP1	frameshift insertion	.	.	.
12764.p1	2	183791570	.	C	A	SNV	2	2	SSC_Iossifov_2014	NCKAP1	NM_205842	LoF_nonsense	E1088X	G3262T	validated	N	N	3.85142	1	Y	Y	#N/A	2	183791570	183791570	C	A	NCKAP1	stopgain	.	.	.
12501.p1	2	50724605	.	A	T	SNV	2	1	SSC_Iossifov_2014	NRXN1	NM_001135659	LoF_nonsense	Y955X	T2865A	validated	N	N	1.77908	0.99995	Y	Y	#N/A	2	50724605	50724605	A	T	NRXN1	stopgain	.	.	.
14136.p1	17	61482569	.	C	T	SNV	2	1	SSC_Iossifov_2014	TANC2	NM_025185	LoF_nonsense	R1066X	C3196T	validated	N	N	0.371457	1	Y	Y	#N/A	17	61482569	61482569	C	T	TANC2	stopgain	.	.	.
12052.p1	7	5347862	.	G	A	SNV	2	1	SSC_Iossifov_2014	TNRC18	NM_001080495	LoF_nonsense	Q2928X	C8782T	validated	N	N	65.7087	0.99988	Y	Y	#N/A	7	5347862	5347862	G	A	TNRC18	stopgain	.	.	.
14012.p1	8	103287805	.	A	AT	Indel	2	1	SSC_Iossifov_2014	UBR5	NM_001282873	LoF_frameshift	F2225+!	6674+A	highConf	N	N	0.205279	1	Y	Y	#N/A	8	103287805	103287805	-	T	UBR5	frameshift insertion	.	.	.
14385.p1	9	14150143	.	C	T	SNV	2	2	SSC_Iossifov_2014	NFIB	NM_001190738	LoF_5splice	NA	NA	validated	N	N	16.6178	0.983757	N	Y	#N/A	9	14150143	14150143	C	T	NFIB	splicing	.	.	.
12463.p1	2	210745771	.	C	T	SNV	2	1	SSC_Iossifov_2014	UNC80	NM_032504	LoF_nonsense	R1357X	C4069T	validated	N	Y	NA	0.359636	N	Y	#N/A	2	210745771	210745771	C	T	UNC80	stopgain	.	.	.
11077.p1	8	61484622	.	C	T	SNV	2	1	SSC_Iossifov_2014	RAB2A	NM_002865	LoF_nonsense	R46X	C136T	validated	N	N	49.0225	0.961085	N	Y	#N/A	8	61484622	61484622	C	T	RAB2A	stopgain	.	.	.
12066.p1	17	28770924	.	C	G	SNV	2	1	SSC_Iossifov_2014	CPD	NM_001304	LoF_nonsense	Y826X	C2478G	validated	N	N	25.4154	0.27046	N	Y	#N/A	17	28770924	28770924	C	G	CPD	stopgain	.	.	.
13608.p1	1	115280664	.	G	A	SNV	2	2	SSC_Iossifov_2014	CSDE1	NM_001242891	LoF_nonsense	R123X	C367T	validated	N	N	6.17791	0.999848	N	Y	#N/A	1	115280664	115280664	G	A	CSDE1	stopgain	.	.	.
14248.p1	9	23692707	.	CACGGATG	C	Indel	2	2	SSC_Iossifov_2014	ELAVL2	NM_004432	LoF_frameshift	310-!	928+CATCCGT	validated	N	N	15.8456	0.963926	N	Y	#N/A	9	23692708	23692714	ACGGATG	-	ELAVL2	frameshift deletion	.	.	.
12235.p1	13	99100552	rs144389557	AAG	A	Indel	2	1	SSC_Iossifov_2014	FARP1	NM_001286839	LoF_frameshift	1071-!	3212+AG	validated	N	N	50.8309	0.589423	N	Y	#N/A	13	99100553	99100554	AG	-	FARP1	frameshift deletion	.	.	.
13895.p1	5	171326970	.	G	A	SNV	2	1	SSC_Iossifov_2014	FBXW11	NM_012300	LoF_nonsense	R170X	C508T	validated	N	N	20.0782	0.998701	N	Y	#N/A	5	171326970	171326970	G	A	FBXW11	stopgain	.	.	.
13551.p1	6	117900140	.	G	A	SNV	2	1	SSC_Iossifov_2014	GOPC	NM_020399	LoF_nonsense	Q125X	C373T	highConf	N	N	33.5582	0.0628424	N	Y	#N/A	6	117900140	117900140	G	A	GOPC	stopgain	.	.	.
14587.p1	2	238617256	.	G	GA	Indel	2	1	SSC_Iossifov_2014	LRRFIP1	NM_001137550	LoF_frameshift	E56+!	166+A	validated	N	N	64.0469	0.248532	N	Y	#N/A	2	238617256	238617256	-	A	LRRFIP1	frameshift insertion	.	.	.
11986.p1	7	24720140	.	GT	G	Indel	2	1	SSC_Iossifov_2014	MPP6	NM_016447	LoF_5splice	NA	NA	validated	N	N	26.9013	0.994434	N	Y	#N/A	7	24720141	24720141	T	-	MPP6	splicing	.	.	.
13670.p1	1	61553905	.	C	T	SNV	2	2	SSC_Iossifov_2014	NFIA	NM_001145512	LoF_nonsense	R83X	C247T	validated	N	N	18.5924	0.999093	N	Y	#N/A	1	61553905	61553905	C	T	NFIA	stopgain	.	.	.
13760.p1	2	109392193	.	TCAGA	T	Indel	2	1	SSC_Iossifov_2014	RANBP2	NM_006267	LoF_frameshift	2766-!	8298+CAGA	highConf	N	N	1.76931	1	N	Y	#N/A	2	109392194	109392197	CAGA	-	RANBP2	frameshift deletion	.	.	.
13147.p1	10	97098949	.	CCA	C	Indel	2	1	SSC_Iossifov_2014	SORBS1	NM_001034955	LoF_frameshift	958-!	2872+TG	validated	N	N	55.9922	3.82e-07	N	Y	#N/A	10	97098950	97098951	CA	-	SORBS1	frameshift deletion	.	.	.
13010.p1	3	100015120	.	G	C	SNV	2	1	SSC_Iossifov_2014	TBC1D23	NM_001199198	LoF_5splice	NA	NA	validated	N	N	17.0479	0.00635453	N	Y	#N/A	3	100015120	100015120	G	C	TBC1D23	splicing	.	.	.
14086.p1	1	179820223	.	GGAGGT	G	Indel	2	1	SSC_Iossifov_2014	TOR1AIP2	NM_001199260	LoF_frameshift	104-!	310+ACCTC	validated	N	N	33.7341	0.00016927	N	Y	#N/A	1	179820224	179820228	GAGGT	-	TOR1AIP2	frameshift deletion	.	.	.
14530.p1	14	94088799	.	AC	A	Indel	2	1	SSC_Iossifov_2014	UNC79	NM_020818	LoF_frameshift	1563-!	4689+C	validated	N	N	1.27077	1	N	Y	#N/A	14	94088800	94088800	C	-	UNC79	stopgain	.	.	.
11415.p1	8	10755512	.	G	A	SNV	2	1	SSC_Iossifov_2014	XKR6	NM_173683	LoF_nonsense	R626X	C1876T	validated	N	N	16.9306	0.99715	N	Y	#N/A	8	10755512	10755512	G	A	XKR6	stopgain	.	.	.
14402.p1	4	69195952	.	AT	A	Indel	2	1	SSC_Iossifov_2014	YTHDC1	NM_001031732	LoF_frameshift	400-!	1199+A	validated	N	N	18.2502	1	N	Y	#N/A	4	69195953	69195953	T	-	YTHDC1	frameshift deletion	.	.	.
14405.p1	22	19965564	.	G	A	SNV	2	1	SSC_Iossifov_2014	ARVCF	NM_001670	LoF_nonsense	R539X	C1615T	validated	N	N	95.0635	1.73e-06	Y	N	#N/A	22	19965564	19965564	G	A	ARVCF	stopgain	.	.	8.49e-06
12840.p1	1	169096506	rs80176946	C	T	SNV	2	1	SSC_Iossifov_2014	ATP1B1	NM_001677	LoF_nonsense	R143X	C427T	validated	N	N	40.4106	0.992936	Y	N	#N/A	1	169096506	169096506	C	T	ATP1B1	stopgain	.	.	.
13634.p1	8	143605599	.	C	G	SNV	2	1	SSC_Iossifov_2014	BAI1	NM_001702	LoF_nonsense	Y1082X	C3246G	validated	N	N	NA	0.999497	Y	N	#N/A	8	143605599	143605599	C	G	ADGRB1	stopgain	.	.	.
12642.p1	19	42792016	.	C	T	SNV	2	1	SSC_Iossifov_2014	CIC	NM_015125	LoF_nonsense	R274X	C820T	validated	N	N	0.83089	0.999664	Y	N	#N/A	19	42792016	42792016	C	T	CIC	stopgain	.	.	.
13106.p1	21	47957426	.	G	A	SNV	2	1	SSC_Iossifov_2014	DIP2A	NM_015151	LoF_nonsense	W592X	G1775A	validated	N	N	8.68035	0.996864	Y	N	#N/A	21	47957426	47957426	G	A	DIP2A	stopgain	.	.	.
13582.p1	11	117301436	.	A	G	SNV	2	1	SSC_Iossifov_2014	DSCAML1	NM_020693	LoF_5splice	NA	NA	validated	N	N	0.674487	1	Y	N	#N/A	11	117301436	117301436	A	G	DSCAML1	splicing	.	.	.
12221.p1	8	124787443	.	C	T	SNV	2	1	SSC_Iossifov_2014	FAM91A1	NM_144963	LoF_nonsense	R72X	C214T	validated	N	N	21.652	0.88243	Y	N	#N/A	8	124787443	124787443	C	T	FAM91A1	stopgain	.	.	.
13346.p1	17	26961045	.	G	A	SNV	2	2	SSC_Iossifov_2014	KIAA0100	NM_014680	LoF_nonsense	R1044X	C3130T	validated	N	N	2.12121	0.923877	Y	N	#N/A	17	26961045	26961045	G	A	KIAA0100	stopgain	.	.	.
13882.p1	17	29559852	.	C	G	SNV	2	1	SSC_Iossifov_2014	NF1	NM_000267	LoF_nonsense	S1150X	C3449G	validated	N	N	0.391007	1	Y	N	#N/A	17	29559852	29559852	C	G	NF1	stopgain	.	.	.
13162.p1	1	20966445	rs74315357	C	T	SNV	2	1	SSC_Iossifov_2014	PINK1	NM_032409	LoF_nonsense	R246X	C736T	validated	N	N	79.7067	8.34e-06	Y	N	#N/A	1	20966445	20966445	C	T	PINK1	stopgain	.	.	3.17e-05
12380.p1	11	70332092	.	CTG	C	Indel	2	1	SSC_Iossifov_2014	SHANK2	NM_012309	LoF_frameshift	1372-!	4115+CA	validated	N	N	2.03324	0.999809	Y	N	#N/A	11	70332093	70332094	TG	-	SHANK2	frameshift deletion	.	.	.
13882.p1	2	54857033	.	G	T	SNV	2	1	SSC_Iossifov_2014	SPTBN1	NM_003128	LoF_nonsense	E892X	G2674T	validated	N	N	0.166178	1	Y	N	#N/A	2	54857033	54857033	G	T	SPTBN1	stopgain	.	.	.
14401.p1	1	154227676	.	T	TC	Indel	2	1	SSC_Iossifov_2014	UBAP2L	NM_001287816	LoF_frameshift	I664+!	1991+C	highConf	N	N	3.33333	0.999999	Y	N	#N/A	1	154227676	154227676	-	C	UBAP2L	frameshift insertion	.	.	.
14486.p1	16	72831723	.	G	GT	Indel	2	1	SSC_Iossifov_2014	ZFHX3	NM_006885	LoF_frameshift	H1620+!	4859+A	validated	N	N	1.25122	1	N	N	#N/A	16	72831723	72831723	-	T	ZFHX3	frameshift insertion	.	.	.
14346.p1	16	67650748	.	C	CA	Indel	2	2	SSC_Iossifov_2014	CTCF	NM_006565	LoF_frameshift	F351+!	1053+A	validated	N	Y	8.99316	0.99571	N	N	#N/A	16	67650748	67650748	-	A	CTCF	frameshift insertion	.	.	.
11577.p1	15	59430484	.	G	A	SNV	2	1	SSC_Iossifov_2014	MYO1E	NM_004998	LoF_nonsense	Q1055X	C3163T	validated	N	Y	6.11926	0.967441	N	N	#N/A	15	59430484	59430484	G	A	MYO1E	stopgain	.	.	.
13513.p1	10	293337	.	G	A	SNV	2	1	SSC_Iossifov_2014	ZMYND11	NM_001202468	LoF_3splice	NA	NA	validated	N	Y	16.1975	0.999903	N	N	#N/A	10	293337	293337	G	A	ZMYND11	splicing	.	.	.
12858.p1	9	37015070	.	AG	A	Indel	2	2	SSC_Iossifov_2014	PAX5	NM_001280550	LoF_frameshift	112-!	334+C	validated	N	N	61.8182	0.977328	N	N	#N/A	9	37015071	37015071	G	-	PAX5	frameshift deletion	.	.	.
13702.p1	3	58491004	.	CA	C	Indel	2	1	SSC_Iossifov_2014	ACOX2	NM_003500	LoF_frameshift	665-!	1993+T	validated	N	N	39.2571	7.7e-07	N	N	#N/A	3	58491005	58491005	A	-	ACOX2	frameshift deletion	.	.	.
12561.p1	20	3655475	rs201984188	G	A	SNV	2	1	SSC_Iossifov_2014	ADAM33	NM_025220	LoF_nonsense	R119X	C355T	validated	N	N	89.8045	1.57e-12	N	N	#N/A	20	3655475	3655475	G	A	ADAM33	stopgain	7.7e-05	0.000199681	7.75e-05
14490.p1	3	64547409	.	G	A	SNV	2	1	SSC_Iossifov_2014	ADAMTS9	NM_182920	LoF_nonsense	R1515X	C4543T	validated	N	N	14.7507	2.44e-06	N	N	#N/A	3	64547409	64547409	G	A	ADAMTS9	stopgain	.	.	.
11717.p1	16	4165336	.	CT	C	Indel	2	1	SSC_Iossifov_2014	ADCY9	NM_001116	LoF_frameshift	36-!	108+A	validated	N	N	2.60997	0.987033	N	N	#N/A	16	4165337	4165337	T	-	ADCY9	frameshift deletion	.	.	.
12246.p1	4	74357772	rs201056224	C	T	SNV	2	1	SSC_Iossifov_2014	AFM	NM_001133	LoF_nonsense	R343X	C1027T	validated	N	N	86.4223	4.26e-09	N	N	#N/A	4	74357772	74357772	C	T	AFM	stopgain	0.0002	0.000199681	0.0003
13993.p1	9	116824955	.	A	G	SNV	2	1	SSC_Iossifov_2014	AMBP	NM_001633	LoF_5splice	NA	NA	validated	N	N	55.8456	1.15e-10	N	N	#N/A	9	116824955	116824955	A	G	AMBP	splicing	.	.	.
11277.p1	11	94599334	.	G	T	SNV	2	2	SSC_Iossifov_2014	AMOTL1	NM_130847	LoF_5splice	NA	NA	validated	N	N	44.3793	0.46069	N	N	#N/A	11	94599334	94599334	G	T	AMOTL1	splicing	.	.	.
12854.p1	17	54558136	.	CAG	C	Indel	2	1	SSC_Iossifov_2014	ANKFN1	NM_153228	LoF_frameshift	686-!	2057+AG	validated	N	N	40.6745	0.000198523	N	N	#N/A	17	54558137	54558138	AG	-	ANKFN1	frameshift deletion	.	.	.
12792.p1	11	22276997	.	C	T	SNV	2	1	SSC_Iossifov_2014	ANO5	NM_213599	LoF_nonsense	Q421X	C1261T	validated	N	N	28.6804	1.14e-12	N	N	#N/A	11	22276997	22276997	C	T	ANO5	stopgain	.	.	.
14114.p1	11	428173	.	C	CT	Indel	2	1	SSC_Iossifov_2014	ANO9	NM_001012302	LoF_frameshift	E417+!	1250+A	validated	N	N	45.6794	2.34e-09	N	N	#N/A	11	428173	428173	-	T	ANO9	frameshift insertion	.	.	.
11466.p1	1	161017762	.	G	A	SNV	2	1	SSC_Iossifov_2014	ARHGAP30	NM_001025598	LoF_nonsense	R1017X	C3049T	validated	N	N	65.6989	0.923357	N	N	#N/A	1	161017762	161017762	G	A	ARHGAP30	stopgain	.	.	.
13097.p1	14	32561337	.	G	T	SNV	2	1	SSC_Iossifov_2014	ARHGAP5	NM_001173	LoF_nonsense	E488X	G1462T	validated	N	N	8.10362	0.993254	N	N	#N/A	14	32561337	32561337	G	T	ARHGAP5	stopgain	.	.	.
14210.p1	5	172571588	.	C	T	SNV	2	1	SSC_Iossifov_2014	BNIP1	NM_013980	LoF_nonsense	Q14X	C40T	validated	N	N	41.7302	0.823331	N	N	#N/A	5	172571588	172571588	C	T	BNIP1	stopgain	.	.	.
12610.p1	17	41197776	rs80356914	C	T	SNV	2	1	SSC_Iossifov_2014	BRCA1	NM_007300	LoF_nonsense	W1858X	G5574A	validated	N	N	64.8778	6.29e-20	N	N	#N/A	17	41197776	41197776	C	T	BRCA1	stopgain	.	.	.
14012.p1	19	17516098	.	A	G	SNV	2	1	SSC_Iossifov_2014	BST2	NM_004335	LoF_5splice	NA	NA	validated	N	N	46.0997	0.00355845	N	N	#N/A	19	17516098	17516098	A	G	BST2	splicing	.	.	.
14442.p1	6	38548004	.	G	A	SNV	2	1	SSC_Iossifov_2014	BTBD9	NM_052893	LoF_nonsense	R342X	C1024T	validated	N	N	9.62854	0.00271228	N	N	#N/A	6	38548004	38548004	G	A	BTBD9	stopgain	.	.	.
11132.p1	6	26508728	.	G	A	SNV	2	1	SSC_Iossifov_2014	BTN1A1	NM_001732	LoF_3splice	NA	NA	validated	N	N	91.6911	3.55e-07	N	N	#N/A	6	26508728	26508728	G	A	BTN1A1	splicing	.	.	.
14563.p1	10	128193561	.	A	AG	Indel	2	1	SSC_Iossifov_2014	C10orf90	NM_001004298	LoF_frameshift	L70+!	209+C	validated	N	N	79.8436	1.33e-09	N	N	#N/A	10	128193561	128193561	-	G	C10orf90	frameshift insertion	.	.	.
11256.p1	11	68029416	.	AGTCTCTACCT	A	Indel	2	1	SSC_Iossifov_2014	C11orf24	NM_022338	LoF_frameshift	349-!	1047+AGGTAGAGAC	highConf	N	N	71.4467	0.026797	N	N	#N/A	11	68029417	68029426	GTCTCTACCT	-	C11orf24	frameshift deletion	.	.	.
11208.p1	16	685776	.	T	G	SNV	2	2	SSC_Iossifov_2014	C16orf13	NM_001288710	LoF_3splice	NA	NA	validated	N	N	NA	0.0240586	N	N	#N/A	16	685776	685776	T	G	C16orf13	splicing	.	.	.
14531.p1	21	45750792	.	G	A	SNV	2	1	SSC_Iossifov_2014	C21orf2	NM_004928	LoF_nonsense	Q186X	C556T	validated	N	N	93.2649	0.0106172	N	N	#N/A	21	45750792	45750792	G	A	C21orf2	stopgain	.	.	.
13526.p1	3	54921984	.	A	G	SNV	2	1	SSC_Iossifov_2014	CACNA2D3	NM_018398	LoF_3splice	NA	NA	validated	N	N	11.261	0.99954	N	N	#N/A	3	54921984	54921984	A	G	CACNA2D3	splicing	.	.	.
13977.p1	1	223853218	rs78881520	AC	A	Indel	2	1	SSC_Iossifov_2014	CAPN8	NM_001143962	LoF_frameshift	44-!	131+G	validated	N	N	NA	0.016157	N	N	#N/A	1	223853219	223853219	C	-	CAPN8	unknown	.	.	.
12161.p1	13	111290774	.	C	T	SNV	2	2	SSC_Iossifov_2014	CARKD	NM_001242881	LoF_nonsense	Q315X	C943T	validated	N	N	NA	0.00407734	N	N	#N/A	13	111290774	111290774	C	T	CARKD	stopgain	.	.	.
14631.p1	6	90581006	.	A	G	SNV	2	1	SSC_Iossifov_2014	CASP8AP2	NM_012115	LoF_3splice	NA	NA	validated	N	N	NA	NA	N	N	#N/A	6	90581006	90581006	A	G	CASP8AP2	splicing	.	.	.
13234.p1	17	77809050	.	G	A	SNV	2	1	SSC_Iossifov_2014	CBX4	NM_003655	LoF_nonsense	Q131X	C391T	highConf	N	N	24.8974	0.331623	N	N	#N/A	17	77809050	77809050	G	A	CBX4	stopgain	.	.	.
12854.p1	19	14031646	.	G	T	SNV	2	1	SSC_Iossifov_2014	CC2D1A	NM_017721	LoF_nonsense	E518X	G1552T	validated	N	N	96.8231	0.000749865	N	N	#N/A	19	14031646	14031646	G	T	CC2D1A	stopgain	.	.	.
14575.p1	9	15784693	.	G	A	SNV	2	1	SSC_Iossifov_2014	CCDC171	NM_173550	LoF_5splice	NA	NA	validated	N	N	70.5572	NA	N	N	#N/A	9	15784693	15784693	G	A	CCDC171	splicing	.	.	.
14203.p1	11	66358293	.	C	A	SNV	2	1	SSC_Iossifov_2014	CCDC87	NM_018219	LoF_nonsense	E732X	G2194T	validated	N	N	68.7488	1.1847e-05	N	N	#N/A	11	66358293	66358293	C	A	CCDC87	stopgain	.	.	.
12563.p1	15	55651891	.	G	A	SNV	2	1	SSC_Iossifov_2014	CCPG1	NM_001204450	LoF_nonsense	Q694X	C2080T	validated	N	N	31.7595	0.934919	N	N	#N/A	15	55651891	55651891	G	A	CCPG1	stopgain	.	.	.
12622.p1	15	43020870	.	CT	C	Indel	2	1	SSC_Iossifov_2014	CDAN1	NM_138477	LoF_frameshift	928-!	2784+A	highConf	N	N	60.1271	0.931374	N	N	#N/A	15	43020871	43020871	T	-	CDAN1	frameshift deletion	.	.	.
14559.p1	5	98194693	.	C	CA	Indel	2	1	SSC_Iossifov_2014	CHD1	NM_001270	LoF_frameshift	N1518+!	4552+T	validated	N	N	2.74682	1	N	N	#N/A	5	98194693	98194693	-	A	CHD1	frameshift insertion	.	.	.
13254.p1	2	6990025	.	G	A	SNV	2	1	SSC_Iossifov_2014	CMPK2	NM_207315	LoF_nonsense	Q436X	C1306T	highConf	N	N	NA	0.00869566	N	N	#N/A	2	6990025	6990025	G	A	CMPK2	stopgain	.	.	.
12219.p1	19	10091481	.	C	T	SNV	2	1	SSC_Iossifov_2014	COL5A3	NM_015719	LoF_5splice	NA	NA	validated	N	N	87.0088	2.01e-05	N	N	#N/A	19	10091481	10091481	C	T	COL5A3	splicing	.	.	.
11685.p1	3	130345392	.	G	A	SNV	2	1	SSC_Iossifov_2014	COL6A6	NM_001102608	LoF_5splice	NA	NA	validated	N	N	98.7488	1.45e-42	N	N	#N/A	3	130345392	130345392	G	A	COL6A6	splicing	.	.	.
12030.p1	1	34631390	.	CG	C	Indel	2	1	SSC_Iossifov_2014	CSMD2	NM_052896	LoF_frameshift	9-!	25+C	highConf	N	N	4.4086	NA	N	N	#N/A	1	34631391	34631391	G	-	CSMD2	frameshift deletion	.	.	.
13829.p1	10	68535201	.	C	A	SNV	2	2	SSC_Iossifov_2014	CTNNA3	NM_013266	LoF_5splice	NA	NA	validated	N	N	37.0674	1.08e-07	N	N	#N/A	10	68535201	68535201	C	A	CTNNA3	splicing	.	.	.
14307.p1	2	127944869	.	AC	A	Indel	2	1	SSC_Iossifov_2014	CYP27C1	NM_001001665	LoF_frameshift	366-!	1097+G	validated	N	N	22.5415	0.000108735	N	N	#N/A	2	127944870	127944870	C	-	CYP27C1	frameshift deletion	.	.	.
14578.p1	5	54563046	rs368686402	G	A	SNV	2	1	SSC_Iossifov_2014	DHX29	NM_019030	LoF_nonsense	R1149X	C3445T	validated	N	N	8.47507	0.275622	N	N	#N/A	5	54563046	54563046	G	A	DHX29	stopgain	.	0.000199681	1.67e-05
14613.p1	8	25257428	.	C	CT	Indel	2	1	SSC_Iossifov_2014	DOCK5	NM_024940	LoF_frameshift	A1569+!	4706+T	validated	N	N	32.9619	0.0119906	N	N	#N/A	8	25257428	25257428	-	T	DOCK5	frameshift insertion	.	.	1.19e-05
11042.p1	18	29055782	.	T	TA	Indel	2	1	SSC_Iossifov_2014	DSG3	NM_001944	LoF_frameshift	F853+!	2559+A	validated	N	N	46.8915	2.46e-12	N	N	#N/A	18	29055782	29055782	-	A	DSG3	frameshift insertion	.	.	.
14308.p1	1	21584017	.	C	T	SNV	2	1	SSC_Iossifov_2014	ECE1	NM_001113348	LoF_5splice	NA	NA	highConf	N	N	19.824	0.999376	N	N	#N/A	1	21584017	21584017	C	T	ECE1	splicing	.	.	.
13364.p1	9	95277357	rs368116708	G	A	SNV	2	1	SSC_Iossifov_2014	ECM2	NM_001393	LoF_nonsense	R204X	C610T	validated	N	N	82.9326	0.000134786	N	N	#N/A	9	95277357	95277357	G	A	ECM2	stopgain	7.7e-05	.	2.47e-05
13590.p1	17	28400678	.	GT	G	Indel	2	1	SSC_Iossifov_2014	EFCAB5	NM_001145053	LoF_frameshift	847-!	2541+T	validated	N	N	89.4135	1.16e-13	N	N	#N/A	17	28400679	28400679	T	-	EFCAB5	frameshift deletion	.	.	.
14085.p1	2	37364142	.	G	A	SNV	2	1	SSC_Iossifov_2014	EIF2AK2	NM_001135651	LoF_nonsense	Q236X	C706T	validated	N	N	9.56012	0.108559	N	N	#N/A	2	37364142	37364142	G	A	EIF2AK2	stopgain	.	.	.
13128.p1	1	23236941	.	C	T	SNV	2	2	SSC_Iossifov_2014	EPHB2	NM_004442	LoF_nonsense	Q858X	C2572T	validated	N	N	4.43793	0.999866	N	N	#N/A	1	23236941	23236941	C	T	EPHB2	stopgain	.	.	.
14537.p1	2	131810589	.	C	G	SNV	2	1	SSC_Iossifov_2014	FAM168B	NM_001009993	LoF_3splice	NA	NA	validated	N	N	33.7928	0.178138	N	N	#N/A	2	131810589	131810589	C	G	FAM168B	splicing	.	.	.
12685.p1	6	17606162	rs200897067	C	T	SNV	2	1	SSC_Iossifov_2014	FAM8A1	NM_016255	LoF_nonsense	R339X	C1015T	validated	N	N	28.4262	0.41193	N	N	#N/A	6	17606162	17606162	C	T	FAM8A1	stopgain	.	.	0.0002
11318.p1	10	5979124	.	C	T	SNV	2	1	SSC_Iossifov_2014	FBXO18	NM_032807	LoF_nonsense	Q1056X	C3166T	validated	N	N	23.3431	0.793018	N	N	#N/A	10	5979124	5979124	C	T	FBXO18	stopgain	.	.	.
11524.p1	1	159778750	.	G	A	SNV	2	1	SSC_Iossifov_2014	FCRL6	NM_001004310	LoF_3splice	NA	NA	validated	N	N	80.9384	1.62e-11	N	N	#N/A	1	159778750	159778750	G	A	FCRL6	splicing	.	.	.
12619.p1	2	97368053	.	C	T	SNV	2	1	SSC_Iossifov_2014	FER1L5	NM_001113382	LoF_nonsense	R1760X	C5278T	validated	N	N	NA	NA	N	N	#N/A	2	97368053	97368053	C	T	FER1L5	stopgain	.	.	2.23e-05
13471.p1	1	152286919	.	CCT	C	Indel	2	1	SSC_Iossifov_2014	FLG	NM_002016	LoF_frameshift	148-!	443+AG	validated	N	N	99.9902	NA	N	N	#N/A	1	152286920	152286921	CT	-	FLG	frameshift deletion	.	.	8.24e-06
11074.p1	4	144620325	.	G	A	SNV	2	1	SSC_Iossifov_2014	FREM3	NM_001168235	LoF_nonsense	R502X	C1504T	validated	N	N	NA	NA	N	N	#N/A	4	144620325	144620325	G	A	FREM3	stopgain	.	0.000199681	.
14533.p1	2	233675982	.	C	T	SNV	2	1	SSC_Iossifov_2014	GIGYF2	NM_001103147	LoF_nonsense	Q664X	C1990T	validated	N	N	23.7537	1	N	N	#N/A	2	233675982	233675982	C	T	GIGYF2	stopgain	.	.	.
13047.p1	14	93286182	.	G	C	SNV	2	1	SSC_Iossifov_2014	GOLGA5	NM_005113	LoF_5splice	NA	NA	validated	N	N	49.1496	0.960318	N	N	#N/A	14	93286182	93286182	G	C	GOLGA5	splicing	.	.	.
13504.p1	15	72461298	.	C	CT	Indel	2	1	SSC_Iossifov_2014	GRAMD2	NM_001012642	LoF_frameshift	K59+!	175+A	validated	N	N	88.3969	8.77e-09	N	N	#N/A	15	72461298	72461298	-	T	GRAMD2	frameshift insertion	.	.	.
14604.p1	2	177054587	.	A	AT	Indel	2	1	SSC_Iossifov_2014	HOXD1	NM_024501	LoF_frameshift	N235+!	704+T	validated	N	N	54.4966	0.0086172	N	N	#N/A	2	177054587	177054587	-	T	HOXD1	frameshift insertion	.	.	.
11909.p1	19	18288571	.	C	G	SNV	2	1	SSC_Iossifov_2014	IFI30	NM_006332	LoF_nonsense	Y229X	C687G	validated	N	N	91.1241	0.000147393	N	N	#N/A	19	18288571	18288571	C	G	IFI30	stopgain	.	.	.
14226.p1	13	21205235	.	T	G	SNV	2	1	SSC_Iossifov_2014	IFT88	NM_175605	LoF_nonsense	Y469X	T1407G	highConf	N	N	63.4311	1.34e-07	N	N	#N/A	13	21205235	21205235	T	G	IFT88	stopgain	.	.	.
13077.p1	1	117142752	.	G	A	SNV	2	1	SSC_Iossifov_2014	IGSF3	NM_001542	LoF_nonsense	R634X	C1900T	highConf	N	N	23.6657	0.958894	N	N	#N/A	1	117142752	117142752	G	A	IGSF3	stopgain	.	.	.
13256.p1	22	17590329	.	TC	T	Indel	2	1	SSC_Iossifov_2014	IL17RA	NM_014339	LoF_frameshift	740-!	2220+C	validated	N	N	91.2708	0.25003	N	N	#N/A	22	17590330	17590330	C	-	IL17RA	frameshift deletion	.	.	.
13647.p1	5	131398057	.	GT	G	Indel	2	1	SSC_Iossifov_2014	IL3	NM_000588	LoF_frameshift	86-!	257+T	validated	N	N	66.5591	2.04e-09	N	N	#N/A	5	131398058	131398058	T	-	IL3	frameshift deletion	.	.	.
14687.p1	13	51948834	.	G	A	SNV	2	1	SSC_Iossifov_2014	INTS6	NM_012141	LoF_nonsense	R610X	C1828T	highConf	N	N	11.8671	0.999988	N	N	#N/A	13	51948834	51948834	G	A	INTS6	stopgain	.	.	.
11592.p1	3	20161089	.	G	A	SNV	2	1	SSC_Iossifov_2014	KAT2B	NM_003884	LoF_3splice	NA	NA	validated	N	N	26.0117	0.999229	N	N	#N/A	3	20161089	20161089	G	A	KAT2B	splicing	.	.	.
11008.p1	18	44589733	.	G	A	SNV	2	1	SSC_Iossifov_2014	KATNAL2	NM_031303	LoF_5splice	NA	NA	validated	N	N	62.5122	5.93e-05	N	N	#N/A	18	44589733	44589733	G	A	KATNAL2	splicing	.	.	.
11872.p1	18	44603833	.	G	C	SNV	2	2	SSC_Iossifov_2014	KATNAL2	NM_031303	LoF_5splice	NA	NA	validated	N	N	62.5122	5.93e-05	N	N	#N/A	18	44603833	44603833	G	C	KATNAL2	splicing	.	.	.
12653.p1	4	6843914	.	C	T	SNV	2	1	SSC_Iossifov_2014	KIAA0232	NM_001100590	LoF_nonsense	R118X	C352T	validated	N	N	7.19453	0.999888	N	N	#N/A	4	6843914	6843914	C	T	KIAA0232	stopgain	.	.	.
13849.p1	4	39409045	.	T	TC	Indel	2	1	SSC_Iossifov_2014	KLB	NM_175737	LoF_frameshift	F159+!	476+C	validated	N	N	59.7947	0.16844	N	N	#N/A	4	39409045	39409045	-	C	KLB	frameshift insertion	.	.	8.28e-06
11838.p1	7	129767258	.	C	T	SNV	2	1	SSC_Iossifov_2014	KLHDC10	NM_014997	LoF_nonsense	R316X	C946T	highConf	N	N	24.741	0.993474	N	N	#N/A	7	129767258	129767258	C	T	KLHDC10	stopgain	.	.	.
12952.p1	7	104748100	.	TC	T	Indel	2	1	SSC_Iossifov_2014	KMT2E	NM_018682	LoF_frameshift	1066-!	3196+C	validated	N	N	0.85044	1	N	N	#N/A	7	104748101	104748101	C	-	KMT2E	frameshift deletion	.	.	.
14477.p1	6	40400210	.	CA	C	Indel	2	1	SSC_Iossifov_2014	LRFN2	NM_020737	LoF_frameshift	215-!	643+T	validated	N	N	36.9306	0.0962036	N	N	#N/A	6	40400211	40400211	A	-	LRFN2	frameshift deletion	.	.	.
12409.p1	2	170042308	.	G	A	SNV	2	1	SSC_Iossifov_2014	LRP2	NM_004525	LoF_nonsense	R3184X	C9550T	highConf	N	N	58.5924	1	N	N	#N/A	2	170042308	170042308	G	A	LRP2	stopgain	.	.	.
11121.p1	12	12311817	.	CA	C	Indel	2	1	SSC_Iossifov_2014	LRP6	NM_002336	LoF_frameshift	913-!	2737+T	validated	N	N	6.8915	0.999732	N	N	#N/A	12	12311818	12311818	A	-	LRP6	frameshift deletion	.	.	.
11074.p1	17	43342072	.	TG	T	Indel	2	1	SSC_Iossifov_2014	MAP3K14	NM_003954	LoF_frameshift	925-!	2774+C	highConf	N	N	NA	NA	N	N	#N/A	17	43342073	43342073	G	-	MAP3K14	unknown	.	.	.
13621.p1	6	90489930	.	C	T	SNV	2	2	SSC_Iossifov_2014	MDN1	NM_014611	LoF_5splice	NA	NA	validated	N	N	2.30694	1	N	N	#N/A	6	90489930	90489930	C	T	MDN1	splicing	.	.	.
13630.p1	2	32168370	.	C	T	SNV	2	1	SSC_Iossifov_2014	MEMO1	NM_001137602	LoF_5splice	NA	NA	validated	N	N	36.4712	0.958368	N	N	#N/A	2	32168370	32168370	C	T	MEMO1	splicing	.	.	.
13289.p1	9	5892550	.	G	T	SNV	2	1	SSC_Iossifov_2014	MLANA	NM_005511	LoF_nonsense	E26X	G76T	highConf	N	N	56.2757	6.83e-09	N	N	#N/A	9	5892550	5892550	G	T	MLANA	stopgain	.	.	.
12473.p1	1	113241092	.	CG	C	Indel	2	1	SSC_Iossifov_2014	MOV10	NM_001130079	LoF_frameshift	834-!	2500+G	validated	N	N	10.0098	0.993172	N	N	#N/A	1	113241093	113241093	G	-	MOV10	frameshift deletion	.	.	.
12224.p1	13	20235898	.	C	T	SNV	2	1	SSC_Iossifov_2014	MPHOSPH8	NM_017520	LoF_nonsense	R618X	C1852T	validated	N	N	15.6989	0.966264	N	N	#N/A	13	20235898	20235898	C	T	MPHOSPH8	stopgain	.	.	.
11521.p1	8	17612610	.	G	C	SNV	2	1	SSC_Iossifov_2014	MTUS1	NM_001001925	LoF_nonsense	S236X	C707G	validated	N	N	99.3548	0.000100588	N	N	#N/A	8	17612610	17612610	G	C	MTUS1	stopgain	.	.	.
11078.p1	11	1253773	rs147470207	C	A	SNV	2	1	SSC_Iossifov_2014	MUC5B	NM_002458	LoF_nonsense	S646X	C1937A	validated	N	N	99.9707	0.999998	N	N	#N/A	11	1253773	1253773	C	A	MUC5B	stopgain	.	.	.
14068.p1	17	10432099	.	G	A	SNV	2	1	SSC_Iossifov_2014	MYH2	NM_017534	LoF_nonsense	R1218X	C3652T	validated	N	N	3.40176	1.82e-05	N	N	#N/A	17	10432099	10432099	G	A	MYH2	stopgain	.	.	.
11356.p1	8	144659231	.	C	T	SNV	2	2	SSC_Iossifov_2014	NAPRT1	NM_001286829	LoF_5splice	NA	NA	validated	N	N	NA	2.47e-12	N	N	#N/A	8	144659231	144659231	C	T	NAPRT	splicing	.	.	.
14122.p1	6	11192635	.	TGAAAACA	T	Indel	2	1	SSC_Iossifov_2014	NEDD9	NM_001142393	LoF_frameshift	202-!	606+TGTTTTC	validated	N	N	57.4389	0.935778	N	N	#N/A	6	11192636	11192642	GAAAACA	-	NEDD9	frameshift deletion	.	.	.
13183.p1	14	51223326	.	AAT	A	Indel	2	1	SSC_Iossifov_2014	NIN	NM_182946	LoF_frameshift	1474-!	4422+AT	validated	N	N	69.0714	3.4e-06	N	N	#N/A	14	51223327	51223328	AT	-	NIN	frameshift deletion	.	.	.
11483.p1	17	43174508	.	ACCCGGCTGGCTCC	A	Indel	2	1	SSC_Iossifov_2014	NMT1	NM_021079	LoF_frameshift	203-!	609+CCCGGCTGGCTCC	validated	N	N	22.6002	0.999376	N	N	#N/A	17	43174509	43174521	CCCGGCTGGCTCC	-	NMT1	frameshift deletion	.	.	.
13344.p1	9	139396487	.	C	T	SNV	2	1	SSC_Iossifov_2014	NOTCH1	NM_017617	LoF_nonsense	W1813X	G5438A	validated	N	N	58.3675	1	N	N	#N/A	9	139396487	139396487	C	T	NOTCH1	stopgain	.	.	.
13197.p1	4	149073677	rs121912573	G	T	SNV	2	1	SSC_Iossifov_2014	NR3C2	NM_000901	LoF_nonsense	S818X	C2453A	validated	N	N	14.0958	0.992001	N	N	#N/A	4	149073677	149073677	G	T	NR3C2	stopgain	.	.	.
13349.p1	12	106461269	.	G	A	SNV	2	1	SSC_Iossifov_2014	NUAK1	NM_014840	LoF_nonsense	Q433X	C1297T	validated	N	N	17.4291	0.398153	N	N	#N/A	12	106461269	106461269	G	A	NUAK1	stopgain	.	.	.
13839.p1	1	145589354	.	C	CCA	Indel	2	1	SSC_Iossifov_2014	NUDT17	NM_001012758	LoF_frameshift	G25+!	75+TG	highConf	N	N	68.5142	0.00347836	N	N	#N/A	1	145589354	145589354	-	CA	NUDT17	frameshift insertion	.	.	.
13943.p1	12	93792632	rs369819568	G	GT	Indel	2	1	SSC_Iossifov_2014	NUDT4	NM_019094	LoF_frameshift	NA	NA	validated	N	N	46.3734	0.485635	N	N	#N/A	12	93792632	93792632	-	T	NUDT4	splicing	.	.	.
14473.p1	11	114441774	.	AC	A	Indel	2	1	SSC_Iossifov_2014	NXPE4	NM_001077639	LoF_frameshift	507-!	1521+G	validated	N	N	91.828	1.07e-07	N	N	#N/A	11	114441775	114441775	C	-	NXPE4	frameshift deletion	.	.	.
14463.p1	1	102271635	.	GTTGT	G	Indel	2	1	SSC_Iossifov_2014	OLFM3	NM_001288821	LoF_frameshift	252-!	756+ACAA	validated	N	N	18.3578	0.00022563	N	N	#N/A	1	102271636	102271639	TTGT	-	OLFM3	frameshift deletion	.	.	.
12289.p1	1	158576487	.	G	GT	Indel	2	1	SSC_Iossifov_2014	OR10Z1	NM_001004478	LoF_frameshift	G87+!	259+T	validated	N	N	61.1535	0.00693732	N	N	#N/A	1	158576487	158576487	-	T	OR10Z1	frameshift insertion	.	.	.
11616.p1	1	248756275	.	G	T	SNV	2	1	SSC_Iossifov_2014	OR2T10	NM_001004693	LoF_nonsense	Y265X	C795A	validated	N	N	72.1408	0.000134308	N	N	#N/A	1	248756275	248756275	G	T	OR2T10	stopgain	.	.	.
12692.p1	11	4566664	.	A	T	SNV	2	1	SSC_Iossifov_2014	OR52M1	NM_001004137	LoF_nonsense	K82X	A244T	highConf	N	N	85.3568	3.56e-06	N	N	#N/A	11	4566664	4566664	A	T	OR52M1	stopgain	.	.	.
11731.p1	12	76793728	.	TTCTTC	T	Indel	2	1	SSC_Iossifov_2014	OSBPL8	NM_020841	LoF_frameshift	131-!	393+GAAGA	validated	N	N	15.0147	0.990522	N	N	#N/A	12	76793729	76793733	TCTTC	-	OSBPL8	frameshift deletion	.	.	.
14021.p1	17	3591305	.	C	T	SNV	2	1	SSC_Iossifov_2014	P2RX5	NM_175080	LoF_5splice	NA	NA	validated	N	N	84.7214	9.02e-06	N	N	#N/A	17	3591305	3591305	C	T	P2RX5	splicing	.	.	.
13982.p1	2	206480234	.	C	G	SNV	2	1	SSC_Iossifov_2014	PARD3B	NM_152526	LoF_nonsense	Y1043X	C3129G	validated	N	N	79.6872	5.25e-07	N	N	#N/A	2	206480234	206480234	C	G	PARD3B	stopgain	.	.	.
11355.p1	2	239161576	.	G	A	SNV	2	1	SSC_Iossifov_2014	PER2	NM_022817	LoF_nonsense	Q1030X	C3088T	validated	N	N	66.5494	0.771942	N	N	#N/A	2	239161576	239161576	G	A	PER2	stopgain	.	.	.
14508.p1	1	207237157	.	AT	A	Indel	2	1	SSC_Iossifov_2014	PFKFB2	NM_006212	LoF_frameshift	164-!	490+T	validated	N	N	40.2639	0.00259984	N	N	#N/A	1	207237158	207237158	T	-	PFKFB2	frameshift deletion	.	.	.
13903.p1	9	96437988	.	C	T	SNV	2	1	SSC_Iossifov_2014	PHF2	NM_005392	LoF_nonsense	Q917X	C2749T	validated	N	N	22.3167	0.981313	N	N	#N/A	9	96437988	96437988	C	T	PHF2	stopgain	.	.	.
14107.p1	1	150129151	rs141386276	C	CGT	Indel	2	2	SSC_Iossifov_2014	PLEKHO1	NM_016274	LoF_frameshift	S122+!	365+GT	validated	N	N	50.3421	0.926995	N	N	#N/A	1	150129151	150129151	-	GT	PLEKHO1	frameshift insertion	.	.	.
14189.p1	9	140358800	.	G	A	SNV	2	1	SSC_Iossifov_2014	PNPLA7	NM_001098537	LoF_nonsense	Q1050X	C3148T	highConf	N	N	98.9736	7.45e-26	N	N	#N/A	9	140358800	140358800	G	A	PNPLA7	stopgain	.	.	.
11164.p1	1	228033225	.	G	A	SNV	2	1	SSC_Iossifov_2014	PRSS38	NM_183062	LoF_nonsense	W213X	G638A	validated	N	N	92.913	0.113417	N	N	#N/A	1	228033225	228033225	G	A	PRSS38	stopgain	.	.	.
11842.p1	8	18730164	.	TC	T	Indel	2	1	SSC_Iossifov_2014	PSD3	NM_015310	LoF_frameshift	70-!	210+G	validated	N	N	28.6217	0.648642	N	N	#N/A	8	18730165	18730165	C	-	PSD3	frameshift deletion	.	.	.
11365.p1	17	65343511	.	G	A	SNV	2	1	SSC_Iossifov_2014	PSMD12	NM_002816	LoF_nonsense	R201X	C601T	validated	N	N	17.9961	0.99447	N	N	#N/A	17	65343511	65343511	G	A	PSMD12	stopgain	.	.	.
11256.p1	6	43109471	.	C	T	SNV	2	1	SSC_Iossifov_2014	PTK7	NM_001270398	LoF_nonsense	R570X	C1708T	validated	N	N	10.567	0.984658	N	N	#N/A	6	43109471	43109471	C	T	PTK7	stopgain	.	.	1.65e-05
11453.p1	4	87696594	.	G	A	SNV	2	1	SSC_Iossifov_2014	PTPN13	NM_080685	LoF_3splice	NA	NA	validated	N	N	93.5484	1.09e-07	N	N	#N/A	4	87696594	87696594	G	A	PTPN13	splicing	.	.	.
13125.p1	20	1210539	.	C	T	SNV	2	1	SSC_Iossifov_2014	RAD21L1	NM_001136566	LoF_nonsense	R54X	C160T	validated	N	N	NA	NA	N	N	#N/A	20	1210539	1210539	C	T	RAD21L1	stopgain	.	.	.
13972.p1	19	1818480	.	C	T	SNV	2	1	SSC_Iossifov_2014	REXO1	NM_020695	LoF_5splice	NA	NA	validated	N	N	95.0049	0.940387	N	N	#N/A	19	1818480	1818480	C	T	REXO1	splicing	.	.	.
14336.p1	X	106145431	.	C	T	SNV	2	2	SSC_Iossifov_2014	RIPPLY1	NM_138382	LoF_nonsense	W57X	G170A	validated	N	N	59.2476	0.00722198	N	N	#N/A	X	106145431	106145431	C	T	RIPPLY1	stopgain	.	.	.
13688.p1	6	127607886	.	CAT	C	Indel	2	1	SSC_Iossifov_2014	RNF146	NM_001242850	LoF_frameshift	43-!	128+AT	validated	N	N	42.4438	0.39221	N	N	#N/A	6	127607887	127607888	AT	-	RNF146	frameshift deletion	.	.	1.65e-05
12056.p1	9	36375929	.	A	G	SNV	2	1	SSC_Iossifov_2014	RNF38	NM_194328	LoF_5splice	NA	NA	validated	N	N	10.3519	0.998566	N	N	#N/A	9	36375929	36375929	A	G	RNF38	splicing	.	.	.
11475.p1	8	10468066	.	AG	A	Indel	2	1	SSC_Iossifov_2014	RP1L1	NM_178857	LoF_frameshift	1181-!	3542+C	highConf	N	N	99.912	NA	N	N	#N/A	8	10468067	10468067	G	-	RP1L1	frameshift deletion	.	.	.
14301.p1	15	41828848	.	C	A	SNV	2	1	SSC_Iossifov_2014	RPAP1	NM_015540	LoF_3splice	NA	NA	validated	N	N	94.7312	3.86e-12	N	N	#N/A	15	41828848	41828848	C	A	RPAP1	splicing	.	.	.
14258.p1	17	41139288	.	C	T	SNV	2	1	SSC_Iossifov_2014	RUNDC1	NM_173079	LoF_nonsense	Q172X	C514T	validated	N	N	69.8045	0.0659071	N	N	#N/A	17	41139288	41139288	C	T	RUNDC1	stopgain	.	.	.
14257.p1	15	75137487	.	GA	G	Indel	2	1	SSC_Iossifov_2014	SCAMP2	NM_005697	LoF_frameshift	309-!	927+T	validated	N	N	63.2063	0.2949	N	N	#N/A	15	75137488	75137488	A	-	SCAMP2	frameshift deletion	.	.	.
11563.p1	1	1222518	.	C	A	SNV	2	1	SSC_Iossifov_2014	SCNN1D	NM_001130413	LoF_nonsense	Y383X	C1149A	validated	N	N	99.7947	5.99e-15	N	N	#N/A	1	1222518	1222518	C	A	SCNN1D	stopgain	.	.	.
13506.p1	11	9111272	.	C	A	SNV	2	1	SSC_Iossifov_2014	SCUBE2	NM_001170690	LoF_nonsense	E80X	G238T	validated	N	N	58.5435	5.64e-12	N	N	#N/A	11	9111272	9111272	C	A	SCUBE2	stopgain	.	.	.
13602.p1	9	139304579	.	A	AT	Indel	2	1	SSC_Iossifov_2014	SDCCAG3	NM_001039707	LoF_frameshift	V62+!	184+A	validated	N	N	61.0362	4.79e-08	N	N	#N/A	9	139304579	139304579	-	T	SDCCAG3	stopgain	.	.	.
14172.p1	11	116766981	.	A	AAAAT	Indel	2	1	SSC_Iossifov_2014	SIK3	NM_001281749	LoF_frameshift	F285+!	854+ATTT	validated	N	N	13.2649	0.999982	N	N	#N/A	11	116766981	116766981	-	AAAT	SIK3	frameshift insertion	.	.	.
14597.p1	X	1508377	.	A	AG	Indel	2	1	SSC_Iossifov_2014	SLC25A6	NM_001636	LoF_frameshift	S119+!	356+C	validated	N	N	15.3605	0.24391	N	N	#N/A	X	1508377	1508377	-	G	SLC25A6	frameshift insertion	.	.	.
13710.p1	3	50256056	.	C	G	SNV	2	1	SSC_Iossifov_2014	SLC38A3	NM_006841	LoF_nonsense	Y356X	C1068G	validated	N	N	NA	NA	N	N	#N/A	3	50256056	50256056	C	G	SLC38A3	stopgain	.	.	.
13799.p1	X	152958717	.	G	T	SNV	2	2	SSC_Iossifov_2014	SLC6A8	NM_001142806	LoF_3splice	NA	NA	validated	N	N	56.4263	0.987745	N	N	#N/A	X	152958717	152958717	G	T	SLC6A8	splicing	.	.	.
14592.p1	11	64939990	.	C	T	SNV	2	1	SSC_Iossifov_2014	SPDYC	NM_001008778	LoF_nonsense	R144X	C430T	validated	N	N	31.5934	0.0374893	N	N	#N/A	11	64939990	64939990	C	T	SPDYC	stopgain	.	.	8.89e-06
12197.p1	5	147506589	.	TC	T	Indel	2	1	SSC_Iossifov_2014	SPINK5	NM_001127698	LoF_frameshift	1001-!	3001+C	validated	N	N	62.8543	2.1e-15	N	N	#N/A	5	147506590	147506590	C	-	SPINK5	frameshift deletion	.	.	.
14613.p1	11	72468902	.	G	A	SNV	2	1	SSC_Iossifov_2014	STARD10	NM_006645	LoF_nonsense	R163X	C487T	validated	N	N	52.9521	0.037447	N	N	#N/A	11	72468902	72468902	G	A	STARD10	stopgain	.	.	8.3e-06
13851.p1	3	67578618	.	G	A	SNV	2	1	SSC_Iossifov_2014	SUCLG2	NM_001177599	LoF_nonsense	Q119X	C355T	validated	N	N	69.8045	1.71e-05	N	N	#N/A	3	67578618	67578618	G	A	SUCLG2	stopgain	.	.	.
12763.p1	10	104263992	.	C	A	SNV	2	1	SSC_Iossifov_2014	SUFU	NM_001178133	LoF_nonsense	S28X	C83A	validated	N	N	23.9198	0.998358	N	N	#N/A	10	104263992	104263992	C	A	SUFU	stopgain	.	.	.
14540.p1	11	121060495	.	T	TGGAG	Indel	2	1	SSC_Iossifov_2014	TECTA	NM_005422	LoF_frameshift	N2091+!	6273+GGAG	validated	N	N	13.1672	1.08e-08	N	N	#N/A	11	121060495	121060495	-	GGAG	TECTA	frameshift insertion	.	.	.
14620.p1	16	69404384	.	A	G	SNV	2	1	SSC_Iossifov_2014	TERF2	NM_005652	LoF_5splice	NA	NA	validated	N	N	40.5572	0.974874	N	N	#N/A	16	69404384	69404384	A	G	TERF2	splicing	.	.	.
13647.p1	7	108204755	.	TAG	T	Indel	2	1	SSC_Iossifov_2014	THAP5	NM_001130475	LoF_frameshift	356-!	1068+CT	validated	N	N	46.6862	0.0023931	N	N	#N/A	7	108204756	108204757	AG	-	THAP5	frameshift deletion	0.0006	.	4.12e-05
13042.p1	7	11487022	.	G	A	SNV	2	1	SSC_Iossifov_2014	THSD7A	NM_015204	LoF_nonsense	Q879X	C2635T	validated	N	N	19.0029	0.998304	N	N	#N/A	7	11487022	11487022	G	A	THSD7A	stopgain	.	.	.
12840.p1	3	196053904	.	C	T	SNV	2	1	SSC_Iossifov_2014	TM4SF19	NM_001204897	LoF_3splice	NA	NA	validated	N	N	62.825	0.0110026	N	N	#N/A	3	196053904	196053904	C	T	TM4SF19	splicing	.	.	.
14467.p1	1	32542858	.	C	T	SNV	2	1	SSC_Iossifov_2014	TMEM39B	NM_018056	LoF_nonsense	R177X	C529T	validated	N	N	40.6647	0.0726076	N	N	#N/A	1	32542858	32542858	C	T	TMEM39B	stopgain	.	.	.
12340.p1	1	12175787	.	G	A	SNV	2	2	SSC_Iossifov_2014	TNFRSF8	NM_001281430	LoF_5splice	NA	NA	validated	N	N	56.9892	0.712513	N	N	#N/A	1	12175787	12175787	G	A	TNFRSF8	splicing	.	.	.
11291.p1	5	176078840	.	C	A	SNV	2	1	SSC_Iossifov_2014	TSPAN17	NM_012171	LoF_nonsense	S75X	C224A	validated	N	N	37.2141	6.55e-06	N	N	#N/A	5	176078840	176078840	C	A	TSPAN17	stopgain	.	.	.
11457.p1	11	866614	.	AC	A	Indel	2	1	SSC_Iossifov_2014	TSPAN4	NM_001025238	LoF_frameshift	234-!	701+C	validated	N	N	71.9746	9.36e-05	N	N	#N/A	11	866615	866615	C	-	TSPAN4	frameshift deletion	.	.	.
14620.p1	9	25677688	.	C	T	SNV	2	1	SSC_Iossifov_2014	TUSC1	NM_001004125	LoF_nonsense	W211X	G632A	validated	N	N	NA	0.317526	N	N	#N/A	9	25677688	25677688	C	T	TUSC1	stopgain	.	.	.
12843.p1	2	200797909	.	G	A	SNV	2	1	SSC_Iossifov_2014	TYW5	NM_001039693	LoF_nonsense	Q277X	C829T	validated	N	N	30.4399	5.09e-06	N	N	#N/A	2	200797909	200797909	G	A	TYW5	stopgain	.	.	.
12950.p1	7	138968839	.	CCTCT	C	Indel	2	1	SSC_Iossifov_2014	UBN2	NM_173569	LoF_frameshift	1063-!	3188+CTCT	validated	N	N	40.6549	0.999184	N	N	#N/A	7	138968840	138968843	CTCT	-	UBN2	frameshift deletion	.	.	.
14644.p1	2	234676519	rs72551349	C	T	SNV	2	1	SSC_Iossifov_2014	UGT1A5	NM_019078	LoF_nonsense	R342X	C1024T	validated	N	N	84.5552	0.00215342	N	N	#N/A	2	234676519	234676519	C	T	UGT1A1,UGT1A10,UGT1A3,UGT1A4,UGT1A5,UGT1A6,UGT1A7,UGT1A8,UGT1A9	stopgain	.	.	2.47e-05
13054.p1	19	57641996	.	GA	G	Indel	2	1	SSC_Iossifov_2014	USP29	NM_020903	LoF_frameshift	651-!	1953+A	validated	N	N	85.3177	4.17e-14	N	N	#N/A	19	57641997	57641997	A	-	USP29	frameshift deletion	.	.	.
11290.p1	X	65247955	.	C	T	SNV	2	1	SSC_Iossifov_2014	VSIG4	NM_001257403	LoF_3splice	NA	NA	validated	N	N	92.0063	0.000504577	N	N	#N/A	X	65247955	65247955	C	T	VSIG4	splicing	.	.	.
14596.p1	2	128481973	.	AT	A	Indel	2	1	SSC_Iossifov_2014	WDR33	NM_018383	LoF_frameshift	377-!	1130+A	validated	N	N	3.69501	0.999999	N	N	#N/A	2	128481974	128481974	T	-	WDR33	stopgain	.	.	.
11042.p1	1	228111953	.	GC	G	Indel	2	1	SSC_Iossifov_2014	WNT9A	NM_003395	LoF_frameshift	167-!	501+G	validated	N	N	45.044	0.642987	N	N	#N/A	1	228111954	228111954	C	-	WNT9A	frameshift deletion	.	.	.
14311.p1	19	12691751	.	G	GCACTTCA	Indel	2	1	SSC_Iossifov_2014	ZNF490	NM_020714	LoF_frameshift	H380+!	1139+TGAAGTG	validated	N	N	41.7009	0.563716	N	N	#N/A	19	12691751	12691751	-	CACTTCA	ZNF490	stopgain	.	.	.
12070.p1	16	2051648	.	G	A	SNV	2	1	SSC_Iossifov_2014	ZNF598	NM_178167	LoF_nonsense	R317X	C949T	validated	N	N	NA	0.118316	N	N	#N/A	16	2051648	2051648	G	A	ZNF598	stopgain	.	.	.
14491.p1	19	52519608	rs8104890	CGA	C	Indel	2	1	SSC_Iossifov_2014	ZNF614	NM_025040	LoF_frameshift	415-!	1243+TC	validated	N	N	26.129	0.00131389	N	N	#N/A	19	52519609	52519610	GA	-	ZNF614	frameshift deletion	.	.	.
13913.p1	7	6661190	.	C	T	SNV	2	1	SSC_Iossifov_2014	ZNF853	NM_017560	LoF_nonsense	Q190X	C568T	validated	N	N	NA	0.000884906	N	N	#N/A	7	6661190	6661190	C	T	ZNF853	stopgain	.	.	.
14175.p1	15	66838947	.	T	TG	Indel	2	1	SSC_Iossifov_2014	ZWILCH	NM_017975	LoF_frameshift	L569+!	1706+G	validated	N	N	60.8504	0.00273635	N	N	#N/A	15	66838947	66838947	-	G	ZWILCH	frameshift insertion	.	.	.
13612.p1	6	56393643	.	GGTTT	G	Indel	2	1	SSC_Iossifov_2014	DST	NM_001144769	LoF_frameshift	3773-!	11319+AAAC	validated	N	N	0.28348	1	Y	Y	#N/A	6	56393644	56393647	GTTT	-	DST	frameshift deletion	.	.	.
14165.p1	17	49072429	.	GATCTA	G	Indel	2	1	SSC_Iossifov_2014	SPAG9	NM_001130528	LoF_frameshift	739-!	2215+TAGAT	validated	N	N	14.4086	0.999999	Y	Y	#N/A	17	49072430	49072434	ATCTA	-	SPAG9	frameshift deletion	.	.	.
12161.p1	2	170732427	.	CAA	C	Indel	2	2	SSC_Iossifov_2014	UBR3	NM_172070	LoF_frameshift	271-!	812+AA	validated	N	N	NA	0.999701	Y	Y	#N/A	2	170732428	170732429	AA	-	UBR3	frameshift deletion	.	.	.
13618.p1	8	37702145	.	CAG	C	Indel	2	2	SSC_Iossifov_2014	BRF2	NM_018310	LoF_frameshift	375-!	1123+CT	validated	N	N	41.9159	4.58e-10	N	Y	#N/A	8	37702146	37702147	AG	-	BRF2	frameshift deletion	.	.	6.6e-05
13070.p1	7	117423007	.	TCA	T	Indel	2	1	SSC_Iossifov_2014	CTTNBP2	NM_033427	LoF_frameshift	761-!	2281+TG	validated	N	N	20.8895	0.00955449	N	Y	#N/A	7	117423008	117423009	CA	-	CTTNBP2	frameshift deletion	.	.	.
13162.p1	6	72889391	.	T	TA	Indel	2	1	SSC_Iossifov_2014	RIMS1	NM_014989	LoF_frameshift	D195+!	585+A	validated	N	N	6.38319	0.655763	N	Y	#N/A	6	72889391	72889391	-	A	RIMS1	frameshift insertion	.	.	.
13497.p1	6	73102488	.	C	CA	Indel	2	1	SSC_Iossifov_2014	RIMS1	NM_014989	LoF_frameshift	Q1532+!	4594+A	validated	N	N	6.38319	0.655763	N	Y	#N/A	6	73102488	73102488	-	A	RIMS1	frameshift insertion	.	.	.
13012.p1	21	47958429	.	A	ACTGGTCT	Indel	2	1	SSC_Iossifov_2014	DIP2A	NM_206889	LoF_frameshift	H612+!	1835+CTGGTCT	validated	N	N	8.68035	0.996864	Y	N	#N/A	21	47958429	47958429	-	CTGGTCT	DIP2A	frameshift insertion	.	.	.
12705.p1	10	428608	.	G	GC	Indel	2	1	SSC_Iossifov_2014	DIP2C	NM_014974	LoF_frameshift	A657+!	1971+G	validated	N	N	0.606061	1	Y	N	#N/A	10	428608	428608	-	C	DIP2C	frameshift insertion	.	.	.
13092.p1	19	49004780	.	C	CAGGTCAG	Indel	2	1	SSC_Iossifov_2014	LMTK3	NM_001080434	LoF_frameshift	T308+!	922+CTGACCT	validated	N	N	NA	NA	Y	N	#N/A	19	49004780	49004780	-	AGGTCAG	LMTK3	stopgain	.	.	.
13000.p1	17	8424204	.	GA	G	Indel	2	1	SSC_Iossifov_2014	MYH10	NM_001256012	LoF_frameshift	755-!	2265+T	validated	N	N	0.625611	1	Y	N	#N/A	17	8424205	8424205	A	-	MYH10	frameshift deletion	.	.	.
13585.p1	12	109577549	.	A	AG	Indel	2	1	SSC_Iossifov_2014	ACACB	NM_001093	LoF_frameshift	P113+!	339+G	validated	N	N	4.76051	8.57e-18	N	N	#N/A	12	109577549	109577549	-	G	ACACB	frameshift insertion	.	.	.
11715.p1	10	52005130	.	T	TG	Indel	2	1	SSC_Iossifov_2014	ASAH2	NM_019893	LoF_frameshift	Q71+!	213+C	validated	N	N	NA	0.01244	N	N	#N/A	10	52005130	52005130	-	G	ASAH2	frameshift insertion	.	.	.
13616.p1	4	47571000	.	T	TG	Indel	2	1	SSC_Iossifov_2014	ATP10D	NM_020453	LoF_frameshift	T1000+!	3000+G	validated	N	N	50.5083	5.11e-10	N	N	#N/A	4	47571000	47571000	-	G	ATP10D	frameshift insertion	.	.	.
13809.p1	5	137534408	.	CTG	C	Indel	2	1	SSC_Iossifov_2014	CDC23	NM_004661	LoF_frameshift	240-!	718+CA	validated	N	N	14.2424	0.998335	N	N	#N/A	5	137534409	137534410	TG	-	CDC23	frameshift deletion	.	.	.
13439.p1	10	53458249	.	T	TA	Indel	2	1	SSC_Iossifov_2014	CSTF2T	NM_015235	LoF_frameshift	Y354+!	1062+T	validated	N	N	28.4457	0.541649	N	N	#N/A	10	53458249	53458249	-	A	CSTF2T	frameshift insertion	.	.	.
12653.p1	6	170593075	.	C	CA	Indel	2	1	SSC_Iossifov_2014	DLL1	NM_005618	LoF_frameshift	C431+!	1293+T	validated	N	N	43.5777	0.998192	N	N	#N/A	6	170593075	170593075	-	A	DLL1	frameshift insertion	.	.	.
11610.p1	5	13923403	.	CA	C	Indel	2	1	SSC_Iossifov_2014	DNAH5	NM_001369	LoF_frameshift	142-!	424+T	validated	N	N	95.914	1.07e-29	N	N	#N/A	5	13923404	13923404	A	-	DNAH5	frameshift deletion	.	.	.
13548.p1	11	11314679	.	TCATCCACG	T	Indel	2	2	SSC_Iossifov_2014	GALNT18	NM_198516	LoF_frameshift	525-!	1574+CGTGGATG	validated	N	N	25.3275	0.120058	N	N	#N/A	11	11314680	11314687	CATCCACG	-	GALNT18	frameshift deletion	.	.	.
13548.p1	11	11314689	.	TG	T	Indel	2	2	SSC_Iossifov_2014	GALNT18	NM_198516	LoF_frameshift	522-!	1564+C	validated	N	N	25.3275	0.120058	N	N	#N/A	11	11314690	11314690	G	-	GALNT18	frameshift deletion	.	.	.
13096.p1	7	150164231	.	GA	G	Indel	2	1	SSC_Iossifov_2014	GIMAP8	NM_175571	LoF_frameshift	149-!	445+A	validated	N	N	69.7067	0.000824398	N	N	#N/A	7	150164232	150164232	A	-	GIMAP8	frameshift deletion	.	.	.
14299.p1	7	104702706	.	AC	A	Indel	2	1	SSC_Iossifov_2014	KMT2E	NM_018682	LoF_frameshift	56-!	167+C	validated	N	N	0.85044	1	N	N	#N/A	7	104702707	104702707	C	-	KMT2E	stopgain	.	.	.
13739.p1	X	153135038	.	TCA	T	Indel	2	2	SSC_Iossifov_2014	L1CAM	NM_000425	LoF_frameshift	402-!	1204+TG	validated	N	N	2.66458	0.999944	N	N	#N/A	X	153135039	153135040	CA	-	L1CAM	frameshift deletion	.	.	.
14075.p1	1	3519049	.	AC	A	Indel	2	1	SSC_Iossifov_2014	MEGF6	NM_001409	LoF_frameshift	83-!	247+G	validated	N	N	99.7458	1.59e-14	N	N	#N/A	1	3519050	3519050	C	-	MEGF6	frameshift deletion	.	.	.
13168.p1	11	119214624	.	CT	C	Indel	2	2	SSC_Iossifov_2014	MFRP	NM_031433	LoF_frameshift	342-!	1026+A	validated	N	N	63.7146	1.25e-07	N	N	#N/A	11	119214625	119214625	T	-	MFRP	frameshift deletion	.	.	.
14310.p1	21	37744772	.	CAG	C	Indel	2	1	SSC_Iossifov_2014	MORC3	NM_015358	LoF_frameshift	870-!	2609+AG	validated	N	N	16.5396	0.999582	N	N	#N/A	21	37744773	37744774	AG	-	MORC3	frameshift deletion	.	.	.
13590.p1	15	80137553	.	T	TA	Indel	2	1	SSC_Iossifov_2014	MTHFS	NM_006441	LoF_frameshift	X204+!	612+T	validated	N	N	68.2014	0.0348892	N	N	#N/A	15	80137553	80137553	-	A	MTHFS,ST20-MTHFS	stoploss	.	.	.
11808.p1	6	31525439	.	C	CTG	Indel	2	2	SSC_Iossifov_2014	NFKBIL1	NM_005007	LoF_frameshift	R123+!	369+TG	validated	N	N	52.219	0.750806	N	N	#N/A	6	31525439	31525439	-	TG	NFKBIL1	frameshift insertion	.	.	.
12773.p1	5	140263886	rs375535055	CTTCG	C	Indel	2	1	SSC_Iossifov_2014	PCDHA13	NM_018904	LoF_frameshift	678-!	2033+TTCG	validated	N	N	39.7752	1.04e-10	N	N	#N/A	5	140263887	140263890	TTCG	-	PCDHA13	frameshift deletion	.	.	.
13018.p1	7	100201679	.	CT	C	Indel	2	1	SSC_Iossifov_2014	PCOLCE	NM_002593	LoF_frameshift	101-!	302+T	validated	N	N	68.5533	0.391116	N	N	#N/A	7	100201680	100201680	T	-	PCOLCE	frameshift deletion	.	.	.
12323.p1	9	96439929	.	AT	A	Indel	2	1	SSC_Iossifov_2014	PHF2	NM_005392	LoF_frameshift	1088-!	3262+T	validated	N	N	22.3167	0.981313	N	N	#N/A	9	96439930	96439930	T	-	PHF2	frameshift deletion	.	.	.
12383.p1	3	52454424	.	GC	G	Indel	2	1	SSC_Iossifov_2014	PHF7	NM_016483	LoF_frameshift	129-!	386+C	validated	N	N	29.4135	0.0396962	N	N	#N/A	3	52454425	52454425	C	-	PHF7	frameshift deletion	.	.	.
11712.p1	1	53416506	.	CTG	C	Indel	2	1	SSC_Iossifov_2014	SCP2	NM_002979	LoF_frameshift	93-!	279+TG	validated	N	N	11.9159	0.00178354	N	N	#N/A	1	53416507	53416508	TG	-	SCP2	frameshift deletion	.	.	.
12939.p1	17	42399123	.	TCA	T	Indel	2	1	SSC_Iossifov_2014	SLC25A39	NM_001143780	LoF_frameshift	113-!	337+TG	validated	N	N	54.1838	0.000309957	N	N	#N/A	17	42399124	42399125	CA	-	SLC25A39	frameshift deletion	.	.	.
12652.p1	13	24797447	.	GC	G	Indel	2	1	SSC_Iossifov_2014	SPATA13	NM_001286792	LoF_frameshift	189-!	566+C	validated	N	N	38.4751	0.986313	N	N	#N/A	13	24797448	24797448	C	-	SPATA13	frameshift deletion	.	.	.
14147.p1	10	17738824	.	CT	C	Indel	2	1	SSC_Iossifov_2014	STAM	NM_003473	LoF_frameshift	260-!	779+T	validated	N	N	24.6725	0.960005	N	N	#N/A	10	17738825	17738825	T	-	STAM	frameshift deletion	.	.	.
13586.p1	1	228596934	.	T	TG	Indel	2	1	SSC_Iossifov_2014	TRIM17	NM_016102	LoF_frameshift	T275+!	823+C	validated	N	N	43.4409	1.28e-05	N	N	#N/A	1	228596934	228596934	-	G	TRIM17	frameshift insertion	.	.	0.0004
12826.p1	1	193045125	.	ATTAG	A	Indel	2	2	SSC_Iossifov_2014	TROVE2	NM_004600	LoF_frameshift	252-!	756+TTAG	validated	N	N	23.8416	0.235664	N	N	#N/A	1	193045126	193045129	TTAG	-	TROVE2	frameshift deletion	.	.	.
13646.p1	9	35060455	.	TAGAAC	T	Indel	2	1	SSC_Iossifov_2014	VCP	NM_007126	LoF_frameshift	517-!	1550+GTTCT	validated	N	N	8.348	0.999975	N	N	#N/A	9	35060456	35060460	AGAAC	-	VCP	frameshift deletion	.	.	.
13176.p1	14	68272014	.	GC	G	Indel	2	2	SSC_Iossifov_2014	ZFYVE26	NM_015346	LoF_frameshift	397-!	1191+G	validated	N	N	8.75855	1.47e-06	N	N	#N/A	14	68272015	68272015	C	-	ZFYVE26	frameshift deletion	.	.	.
