# Supplementary material for: Disruptive mutations in TANC2 define a neurodevelopmental syndrome associated with psychiatric disorders
Source: Nat Commun. 2019 Oct 15;10:4679. doi: 10.1038/s41467-019-12435-8 (PMC6794285; doi:10.1038/s41467-019-12435-8)
Supplement: Supplementary file 3 — Supplementary Dataset 2 [file 41467_2019_12435_MOESM3_ESM.xls]

## Sheet: Supp. Data 2
Supplementary Data 2. De novo LGD mutations of the 58 prioritized genes in SSC and ASC cohorts.
Patient.ID	Chr	Pos(hg19)	rs.ID	Ref	Alt	Type	Phenotype	Sex	Study	Gene	targeted.seq	Accession	Effect	AA.Change	BP.Change	Confidence	LGD.significance	MIS.significance	RVIS	pLI	FMRP.target	RBFOX.target	recurrent.Site	low.MAF(0.001)	Chr	Start	End	Ref	Alt	Gene.refGene	ExonicFunc.refGene	esp6500siv2.all	1000g2015aug.all	ExAC.ALL
14003.p1	1	116916864	.	G	A	SNV	2	1	SSC_Iossifov_2014	ATP1A1	yes	NM_001160233	LoF_5splice	NA	NA	validated	N	N	5.00489	0.999995	Y	Y	#N/A		1	116916864	116916864	G	A	ATP1A1	splicing	.	.	.
13634.p1	8	143605599	.	C	G	SNV	2	1	SSC_Iossifov_2014	BAI1	.	NM_001702	LoF_nonsense	Y1082X	C3246G	validated	N	N	NA	0.999497	Y	N	#N/A		8	143605599	143605599	C	G	ADGRB1	stopgain	.	.	.
14581.p1	2	160182250	.	G	GT	Indel	2	1	SSC_Iossifov_2014	BAZ2B	.	NM_013450	LoF_frameshift	T2042+!	6124+A	validated	N	N	13.089	1	N	Y	#N/A		2	160182250	160182250	-	T	BAZ2B	frameshift insertion	.	.	.
DEASD_0255_001	2	32656133	.	C	T	SNV	2	1	ASC_DeRubeis	BIRC6	.	NM_016252	LoF_nonsense	R1075X	C3223T	highConf	N	N	0.0684262	1	Y	N	#N/A		2	32656133	32656133	C	T	BIRC6	stopgain	.	.	.
08C79336	11	1471005	.	G	C	SNV	2	1	ASC_DeRubeis	BRSK2	.	NM_001256630	LoF_3splice	NA	NA	highConf	N	N	4.94624	0.894388	Y	Y	#N/A		11	1471005	1471005	G	C	BRSK2	splicing	.	.	.
14292.p1	21	40568453	rs148068634	GT	G	Indel	2	1	SSC_Iossifov_2014	BRWD1	.	NM_033656	LoF_frameshift	2181-!	6542+A	validated	N	N	10.5181	0.999998	N	Y	#N/A		21	40568454	40568454	T	-	BRWD1	frameshift deletion	.	.	.
12642.p1	19	42792016	.	C	T	SNV	2	1	SSC_Iossifov_2014	CIC	.	NM_015125	LoF_nonsense	R274X	C820T	validated	N	N	0.83089	0.999664	Y	N	#N/A		19	42792016	42792016	C	T	CIC	stopgain	.	.	.
13608.p1	1	115280664	.	G	A	SNV	2	2	SSC_Iossifov_2014	CSDE1	.	NM_001242891	LoF_nonsense	R123X	C367T	validated	N	N	6.17791	0.999848	N	Y	#N/A		1	115280664	115280664	G	A	CSDE1	stopgain	.	.	.
NDAR_INVPK651WCJ_wes1	7	148495113	.	T	A	SNV	2	2	ASC_DeRubeis	CUL1	.	NM_003592	LoF_5splice	NA	NA	highConf	N	N	9.85337	0.999999	N	Y	#N/A		7	148495113	148495113	T	A	CUL1	splicing	.	.	.
DEASD_0049_001	12	111748483	.	C	T	SNV	2	1	ASC_DeRubeis	CUX2	yes	NM_015267	LoF_nonsense	R633X	C1897T	highConf	N	N	9.19844	0.99999	Y	N	#N/A		12	111748483	111748483	C	T	CUX2	stopgain	.	.	9.26e-06
13012.p1	21	47958429	.	A	ACTGGTCT	Indel	2	1	SSC_Dong_2014	DIP2A	.	NM_206889	LoF_frameshift	H612+!	1835+CTGGTCT	validated	N	N	8.68035	0.996864	Y	N	#N/A		21	47958429	47958429	-	CTGGTCT	DIP2A	frameshift insertion	.	.	.
13106.p1	21	47957426	.	G	A	SNV	2	1	SSC_Iossifov_2014	DIP2A	.	NM_015151	LoF_nonsense	W592X	G1775A	validated	N	N	8.68035	0.996864	Y	N	#N/A		21	47957426	47957426	G	A	DIP2A	stopgain	.	.	.
12705.p1	10	428608	.	G	GC	Indel	2	1	SSC_Dong_2014	DIP2C	.	NM_014974	LoF_frameshift	A657+!	1971+G	validated	N	N	0.606061	1	Y	N	#N/A		10	428608	428608	-	C	DIP2C	frameshift insertion	.	.	.
12093.p1	19	2214494	.	C	T	SNV	2	1	SSC_Iossifov_2014	DOT1L	.	NM_032482	LoF_nonsense	Q608X	C1822T	validated	N	N	2.17986	0.999942	Y	N	#N/A		19	2214494	2214494	C	T	DOT1L	stopgain	.	.	.
13582.p1	11	117301436	.	A	G	SNV	2	1	SSC_Iossifov_2014	DSCAML1	yes	NM_020693	LoF_5splice	NA	NA	validated	N	N	0.674487	1	Y	N	#N/A		11	117301436	117301436	A	G	DSCAML1	splicing	.	.	.
13612.p1	6	56393643	.	GGTTT	G	Indel	2	1	SSC_Dong_2014	DST	.	NM_001144769	LoF_frameshift	3773-!	11319+AAAC	validated	N	N	0.28348	1	Y	Y	#N/A		6	56393644	56393647	GTTT	-	DST	frameshift deletion	.	.	.
14248.p1	9	23692707	.	CACGGATG	C	Indel	2	2	SSC_Iossifov_2014	ELAVL2	yes	NM_004432	LoF_frameshift	310-!	928+CATCCGT	validated	N	N	15.8456	0.963926	N	Y	#N/A		9	23692708	23692714	ACGGATG	-	ELAVL2	frameshift deletion	.	.	.
DEASD_0364_001	12	132466931	.	A	ATCCC	Indel	2	2	ASC_DeRubeis	EP400	.	NM_015409	LoF_frameshift	I613+!	1837+TCCC	highConf	N	N	7.3216	1	Y	Y	#N/A		12	132466931	132466931	-	TCCC	EP400	frameshift insertion	.	.	.
NDAR_INVGJ169ZP5_wes1	5	65338903	.	A	T	SNV	2	1	ASC_DeRubeis	ERBB2IP	.	NM_018695	LoF_3splice	NA	NA	highConf	N	N	NA	0.998496	N	Y	#N/A		5	65338903	65338903	A	T	ERBB2IP	splicing	.	.	.
12221.p1	8	124787443	.	C	T	SNV	2	1	SSC_Iossifov_2014	FAM91A1	yes	NM_144963	LoF_nonsense	R72X	C214T	validated	N	N	21.652	0.88243	Y	N	#N/A		8	124787443	124787443	C	T	FAM91A1	stopgain	.	.	.
13895.p1	5	171326970	.	G	A	SNV	2	1	SSC_Iossifov_2014	FBXW11	yes	NM_012300	LoF_nonsense	R170X	C508T	validated	N	N	20.0782	0.998701	N	Y	#N/A		5	171326970	171326970	G	A	FBXW11	stopgain	.	.	.
DEASD_0083_001	15	26793067	.	GA	G	Indel	2	1	ASC_DeRubeis	GABRB3	.	NM_000814	LoF_frameshift	432-!	1295+T	highConf	N	Y	25.3568	0.995065	N	Y	#N/A		15	26793068	26793068	A	-	GABRB3	frameshift deletion	.	.	.
DEASD_0334_001	17	34943466	.	C	T	SNV	2	1	ASC_DeRubeis	GGNBP2	.	NM_024835	LoF_nonsense	R561X	C1681T	highConf	N	N	27.263	0.999793	N	Y	#N/A		17	34943466	34943466	C	T	GGNBP2	stopgain	.	.	.
08C78114	4	158254055	rs143505003	C	T	SNV	2	1	ASC_DeRubeis	GRIA2	.	NM_001083619	LoF_nonsense	R323X	C967T	highConf	N	N	10.7722	0.997639	N	Y	#N/A		4	158254055	158254055	C	T	GRIA2	stopgain	.	.	.
11691.p1	12	14019043	rs398122823	T	TG	Indel	2	1	SSC_Iossifov_2014	GRIN2B	.	NM_000834	LoF_frameshift	S34+!	101+C	validated	N	Y	1.28055	0.999984	Y	Y	#N/A		12	14019043	14019043	-	G	GRIN2B	frameshift insertion	.	.	0.0002
12681.p1	12	13722953	rs398122824	T	C	SNV	2	2	SSC_Iossifov_2014	GRIN2B	.	NM_000834	LoF_3splice	NA	NA	validated	N	Y	1.28055	0.999984	Y	Y	#N/A		12	13722953	13722953	T	C	GRIN2B	splicing	.	.	.
12547.p1	12	13764762	rs398122825	C	T	SNV	2	1	SSC_Iossifov_2014	GRIN2B	.	NM_000834	LoF_nonsense	W559X	G1677A	validated	N	Y	1.28055	0.999984	Y	Y	#N/A		12	13764762	13764762	C	T	GRIN2B	stopgain	.	.	.
13711.p1	14	31613330	.	G	GT	Indel	2	1	SSC_Iossifov_2014	HECTD1	.	NM_015382	LoF_frameshift	T922+!	2766+A	validated	N	N	0.449658	1	N	Y	#N/A		14	31613330	31613330	-	T	HECTD1	frameshift insertion	.	.	.
UK10K_SKUSE5080184	19	5135437	.	C	T	SNV	2	1	ASC_DeRubeis	KDM4B	.	NM_015015	LoF_nonsense	R725X	C2173T	highConf	N	N	13.001	0.999962	Y	N	#N/A		19	5135437	5135437	C	T	KDM4B	stopgain	.	.	.
13346.p1	17	26961045	.	G	A	SNV	2	2	SSC_Iossifov_2014	KIAA0100	.	NM_014680	LoF_nonsense	R1044X	C3130T	validated	N	N	2.12121	0.923877	Y	N	#N/A		17	26961045	26961045	G	A	KIAA0100	stopgain	.	.	.
10C104431	3	113376331	.	G	A	SNV	2	1	ASC_DeRubeis	KIAA2018	.	NM_001009899	LoF_nonsense	R1400X	C4198T	highConf	N	N	NA	0.9998	Y	N	#N/A		3	113376331	113376331	G	A	USF3	stopgain	.	.	.
11986.p1	7	24720140	.	GT	G	Indel	2	1	SSC_Iossifov_2014	MPP6	.	NM_016447	LoF_5splice	NA	NA	validated	N	N	26.9013	0.994434	N	Y	#N/A		7	24720141	24720141	T	-	MPP6	splicing	.	.	.
13761.p1	13	36129146	.	C	T	SNV	2	1	SSC_Iossifov_2014	NBEA	.	NM_015678	LoF_nonsense	R2277X	C6829T	validated	N	N	1.16325	1	Y	Y	#N/A		13	36129146	36129146	C	T	NBEA	stopgain	.	.	.
14030.p1	2	183866861	.	C	CCA	Indel	2	1	SSC_Iossifov_2014	NCKAP1	.	NM_205842	LoF_frameshift	G175+!	525+TG	validated	N	N	3.85142	1	Y	Y	#N/A		2	183866861	183866861	-	CA	NCKAP1	frameshift insertion	.	.	.
12764.p1	2	183791570	.	C	A	SNV	2	2	SSC_Iossifov_2014	NCKAP1	.	NM_205842	LoF_nonsense	E1088X	G3262T	validated	N	N	3.85142	1	Y	Y	#N/A		2	183791570	183791570	C	A	NCKAP1	stopgain	.	.	.
13882.p1	17	29559852	.	C	G	SNV	2	1	SSC_Iossifov_2014	NF1	.	NM_000267	LoF_nonsense	S1150X	C3449G	validated	N	N	0.391007	1	Y	N	#N/A		17	29559852	29559852	C	G	NF1	stopgain	.	.	.
13670.p1	1	61553905	.	C	T	SNV	2	2	SSC_Iossifov_2014	NFIA	.	NM_001145512	LoF_nonsense	R83X	C247T	validated	N	N	18.5924	0.999093	N	Y	#N/A		1	61553905	61553905	C	T	NFIA	stopgain	.	.	.
14385.p1	9	14150143	.	C	T	SNV	2	2	SSC_Iossifov_2014	NFIB	.	NM_001190738	LoF_5splice	NA	NA	validated	N	N	16.6178	0.983757	N	Y	#N/A		9	14150143	14150143	C	T	NFIB	splicing	.	.	.
12501.p1	2	50724605	.	A	T	SNV	2	1	SSC_Iossifov_2014	NRXN1	.	NM_001135659	LoF_nonsense	Y955X	T2865A	validated	N	N	1.77908	0.99995	Y	Y	#N/A		2	50724605	50724605	A	T	NRXN1	stopgain	.	.	.
13691.p1	20	17434474	.	AG	A	Indel	2	1	SSC_Iossifov_2014	PCSK2	.	NM_002594	LoF_frameshift	325-!	973+G	validated	N	N	19.2864	0.997506	N	Y	#N/A		20	17434475	17434475	G	-	PCSK2	frameshift deletion	.	.	.
NDAR_INVNT563VL9_wes1	2	153528972	.	C	T	SNV	2	2	ASC_DeRubeis	PRPF40A	.	NM_017892	LoF_5splice	NA	NA	highConf	N	N	8.27957	0.884344	N	Y	#N/A		2	153528972	153528972	C	T	PRPF40A	splicing	.	.	.
DEASD_0338_001	20	37137843	.	CAT	C	Indel	2	1	ASC_DeRubeis	RALGAPB	.	NM_020336	LoF_frameshift	288-!	864+AT	highConf	N	N	3.00098	1	Y	N	#N/A		20	37137844	37137845	AT	-	RALGAPB	frameshift deletion	.	.	.
13760.p1	2	109392193	.	TCAGA	T	Indel	2	1	SSC_Iossifov_2014	RANBP2	.	NM_006267	LoF_frameshift	2766-!	8298+CAGA	highConf	N	N	1.76931	1	N	Y	#N/A		2	109392194	109392197	CAGA	-	RANBP2	frameshift deletion	.	.	.
AU201A	2	173898693	.	G	A	SNV	2	1	ASC_DeRubeis	RAPGEF4	yes	NM_001100397	LoF_5splice	NA	NA	highConf	N	N	9.58944	0.997669	Y	Y	#N/A		2	173898693	173898693	G	A	RAPGEF4	splicing	.	.	.
1255JS0019	7	103322603	.	G	A	SNV	2	2	ASC_DeRubeis	RELN	.	NM_005045	LoF_nonsense	Q417X	C1249T	highConf	N	N	5.17107	1	Y	N	#N/A		7	103322603	103322603	G	A	RELN	stopgain	.	.	.
12380.p1	11	70332092	.	CTG	C	Indel	2	1	SSC_Iossifov_2014	SHANK2	.	NM_012309	LoF_frameshift	1372-!	4115+CA	validated	N	N	2.03324	0.999809	Y	N	#N/A		11	70332093	70332094	TG	-	SHANK2	frameshift deletion	.	.	.
08C78919	1	2234766	.	C	T	SNV	2	1	ASC_DeRubeis	SKI	.	NM_003036	LoF_nonsense	R380X	C1138T	highConf	N	N	11.7889	0.974512	Y	Y	#N/A		1	2234766	2234766	C	T	SKI	stopgain	.	.	.
1255JS0019	12	56566368	.	C	A	SNV	2	2	ASC_DeRubeis	SMARCC2	.	NM_001130420	LoF_5splice	NA	NA	highConf	N	N	8.51417	1	Y	N	#N/A		12	56566368	56566368	C	A	SMARCC2	splicing	.	.	.
09C83010	17	38801873	.	T	C	SNV	2	2	ASC_DeRubeis	SMARCE1	yes	NM_003079	LoF_3splice	NA	NA	highConf	N	N	23.48	0.996765	N	Y	#N/A		17	38801873	38801873	T	C	SMARCE1	splicing	.	.	.
14165.p1	17	49072429	.	GATCTA	G	Indel	2	1	SSC_Dong_2014	SPAG9	.	NM_001130528	LoF_frameshift	739-!	2215+TAGAT	validated	N	N	14.4086	0.999999	Y	Y	#N/A		17	49072430	49072434	ATCTA	-	SPAG9	frameshift deletion	.	.	.
13882.p1	2	54857033	.	G	T	SNV	2	1	SSC_Iossifov_2014	SPTBN1	yes	NM_003128	LoF_nonsense	E892X	G2674T	validated	N	N	0.166178	1	Y	N	#N/A		2	54857033	54857033	G	T	SPTBN1	stopgain	.	.	.
DEASD_0042_002	6	147680342	.	TC	T	Indel	2	1	ASC_DeRubeis	STXBP5	.	NM_001127715	LoF_frameshift	810-!	2428+C	highConf	N	N	4.70186	0.999955	Y	N	#N/A		6	147680343	147680343	C	-	STXBP5	frameshift deletion	.	.	.
14136.p1	17	61482569	.	C	T	SNV	2	1	SSC_Iossifov_2014	TANC2	yes	NM_025185	LoF_nonsense	R1066X	C3196T	validated	N	N	0.371457	1	Y	Y	#N/A		17	61482569	61482569	C	T	TANC2	stopgain	.	.	.
DEASD_0308_001	17	57119260	.	C	T	SNV	2	1	ASC_DeRubeis	TRIM37	.	NM_015294	LoF_3splice	NA	NA	highConf	N	N	5.30792	0.998727	Y	Y	#N/A		17	57119260	57119260	C	T	TRIM37	splicing	.	.	.
UK10K_SKUSE5080162	5	14389434	.	AT	A	Indel	2	1	ASC_DeRubeis	TRIO	.	NM_007118	LoF_frameshift	1329-!	3985+T	highConf	N	Y	0.56696	1	Y	N	#N/A		5	14389435	14389435	T	-	TRIO	frameshift deletion	.	.	.
14401.p1	1	154227676	.	T	TC	Indel	2	1	SSC_Iossifov_2014	UBAP2L	yes	NM_001287816	LoF_frameshift	I664+!	1991+C	highConf	N	N	3.33333	0.999999	Y	N	#N/A		1	154227676	154227676	-	C	UBAP2L	frameshift insertion	.	.	.
12161.p1	2	170732427	.	CAA	C	Indel	2	2	SSC_Dong_2014	UBR3	yes	NM_172070	LoF_frameshift	271-!	812+AA	validated	N	N	NA	0.999701	Y	Y	#N/A		2	170732428	170732429	AA	-	UBR3	frameshift deletion	.	.	.
14012.p1	8	103287805	.	A	AT	Indel	2	1	SSC_Iossifov_2014	UBR5	yes	NM_001282873	LoF_frameshift	F2225+!	6674+A	highConf	N	N	0.205279	1	Y	Y	#N/A		8	103287805	103287805	-	T	UBR5	frameshift insertion	.	.	.
14530.p1	14	94088799	.	AC	A	Indel	2	1	SSC_Iossifov_2014	UNC79	.	NM_020818	LoF_frameshift	1563-!	4689+C	validated	N	N	1.27077	1	N	Y	#N/A		14	94088800	94088800	C	-	UNC79	stopgain	.	.	.
11415.p1	8	10755512	.	G	A	SNV	2	1	SSC_Iossifov_2014	XKR6	.	NM_173683	LoF_nonsense	R626X	C1876T	validated	N	N	16.9306	0.99715	N	Y	#N/A		8	10755512	10755512	G	A	XKR6	stopgain	.	.	.
14402.p1	4	69195952	.	AT	A	Indel	2	1	SSC_Iossifov_2014	YTHDC1	.	NM_001031732	LoF_frameshift	400-!	1199+A	validated	N	N	18.2502	1	N	Y	#N/A		4	69195953	69195953	T	-	YTHDC1	frameshift deletion	.	.	.
10C117868	9	109697811	rs376460171	CG	C	Indel	2	1	ASC_DeRubeis	ZNF462	yes	NM_021224	LoF_frameshift	2048-!	6144+G	highConf	N	N	1.09482	1	Y	N	#N/A		9	109697812	109697812	G	-	ZNF462	frameshift deletion	.	.	.
