# Supplementary material for: Disruptive mutations in TANC2 define a neurodevelopmental syndrome associated with psychiatric disorders
Source: Nat Commun. 2019 Oct 15;10:4679. doi: 10.1038/s41467-019-12435-8 (PMC6794285; doi:10.1038/s41467-019-12435-8)
Supplement: Supplementary file 5 — Supplementary Dataset 4 [file 41467_2019_12435_MOESM5_ESM.xls]

## Sheet: Supp. Data 4
Supplementary Data 4. Detailed clinical information of patients with TANC2 disruptive variants or de novo missense variants.
Variants Category	Disruptive mutations or microdeletions																									Variants Category	de novo missense mutations					Variants Category
	Likely Gene-Disrupting Mutations																			Microdeletions
Region/cohort	Nijmegen, Netherland (1)	Nijmegen, Netherland (2)	Nijmegen, Netherland (3)	Amsterdam, Netherland	Leiden, Netherland	Paris, France	Toronto, Canada	Leipzig, Germany	Troina, Italy	SSC	SSC	Changsha, China (ACGC)	Houston, USA	Houston, USA	Adelaide, Australia	Greenwood, USA	Greenwood, USA	Melbourne, Australia	Region(Institute)	Padua, Italy	Davis, USA (UC Davis)	Caen, France (proband)	Caen, France (sibling)	Caen, France (father)	DDD (322959)	Region(Institute)	Changsha, China	Nijmegen, Netherland (4)	SSC(13573.p1)	TASC(03C21418)	SCZ(4047-1)	Region(Institute)
Family.ID (Patient.ID)	NN1(NN1.p1)	NN2(NN2.p1)	NN3(NN3.p1)	AN(AN.p1)	LN(LN.p1)	PF(PF.p1)	TC(TC.p1)	LG(LG.p1)	TI(TI.p1)	SS1(SS1.p1)	SS2(SS2.p1)	CC1(CC1.p1)	HU1(HU1.p1)	HU2(HU2.p1)	AA(AA.p1)	GU(GU.p1)	GU(GU.mo)	MA(MA.p1)	Family.ID (Patient.ID)	PI(PI.p1)	DU(DU.p1)	CF(CF.p1)	CF(CF.p2)	CF(CF.fa)	DD(DD.p1)	Family.ID (Patient.ID)	CC2(CC2.p1)	NN4(NN4.p1)	SS3(SS3.p1)	TA(TA.p1)	SZ(SZ.p1)	Family.ID (Patient.ID)
Country, ethnicity information	Netherland	Netherland	Netherland	Netherland	Netherland	France	Canada	Germany	Italy	USA	USA, Hispanic	China, Asian	USA	USA	Australia	USA, African-American	USA, African-American	Australian, Caucasian	Country, ethnicity information	Italy	USA, Caucasian	France	France	France	not available	Country, ethnicity information	China, Asian	Netherland	USA	USA		Country, ethnicity information
TANC2 variant (NM_025185.3)	c.4447C>T, p.Gln1483*	c.2781delA, p.Ala928Glnfs*4	c.4713_4716delTCAG, p.Gln1572Phefs*41	c.4198C>T, p.Gln1400*	c.4449delG, p.Gln1483Hisfs*69	c.5319_5344dup, p.Phe1782Cysfs*6	c.3828delA, p.Glu1277Lysfs*7	c.4405delC, p.Arg1469Glyfs*6	c.2348_2349insCT, p.C784Sfs*22	c.3196C>T, p.R1066*	c.547+1G>A	c.1219+1G>A	c.1219+1G>A	c.4016+2T>G	c.3067C>T, p.R1023*	c.3543+1G>T	c.3543+1G>T	c.1586_1587del, p.R530Kfs*5	TANC2 variant (NM_025185.3)	chr17:61104574-61344079 del (240k)	chr17:61271293-61417468 del (146k)	chr17:61158866_61353248 del (194k)	chr17:61158866_61353248 del (194k)	chr17:61158866_61353248 del (194k)	chr17:60845129-61301331 del (456k)	TANC2 variant (NM_025185.3)	c.2264G>A, p.R755H	c.2278C>T, p.Arg760Cys	p.H1689R	p.R961Q	p.A794V	TANC2 variant (NM_025185.3)
Mutation Detection Method(s)			WES	WES trio	WES		WES trio	WES trio	MIP-seq	WES quad	WES quad	MIP-seq	WES	WES	MIP-seq	Sanger validation	MIP-seq	WES	Mutation Detection Method(s)	array CGH	array CGH	array CGH	array CGH	array CGH	not available	Mutation Detection Method(s)			WES	MIPs	WES	Mutation Detection Method(s)
Mutation inheritance	de novo	maternally inherited	not tested	de novo	de novo	de novo	de novo	de novo	paternal inherited	de novo	paternal inherited	de novo	de novo	not tested	pending	maternal	not tested	de novo	Mutation inheritance	de novo	de novo	paternal germinal	paternal germinal	de novo - germinal mosaic about 6%	not tested	Mutation inheritance	de novo	de novo	de novo	de novo	de novo	Mutation inheritance
Age at diagnosis (y)	7	31	40	5 (at time of detection of the variant, DOB 2010)	4	14	Seizure onset at age 3 years, genetic diagnosis at age 10 years based on WES result	14	4	15	12	3.5	Chronic constipation onset at age 4y; genetic evaluation at age 22y	3 year old seizure onset				21	Age at diagnosis (y)	13		22	27			Age at diagnosis (y)	3	12			23	Age at diagnosis (y)
Age at last examination(y)	7	31	40	7	4	15	12	14	15	15	12	5	22.6	6.3		12	35	21	Age at last examination(y)	16	4	22	27	55	unknown	Age at last examination(y)	3	12	12		23	Age at last examination(y)
Sex	male	male	female	male	female	female	male	male	male	male	male	male	female	female		male	female	Male	Sex	female	male	female	male	male	male	Sex	male	male	male		female	Sex
Neonatal																			Neonatal							Neonatal						Neonatal
Delivery - weeks gestation	42		term		38+2	38+2 twin pregnancy	40 weeks	40	ectopic delivery	40		40		full term				40	Delivery - weeks gestation	39	39	term	39+3			Delivery - weeks gestation		39				Delivery - weeks gestation
Delivery - C-section or vaginal (dystocia delivery?)	c-section				vaginal	vaginal	vaginal	vaginal, pelvic presentation		vaginal		C-section		vaginal				vaginal	Delivery - C-section or vaginal (dystocia delivery?)	vaginal	C-section		vaginal			Delivery - C-section or vaginal (dystocia delivery?)		vaginal delivery	Vaginal			Delivery - C-section or vaginal (dystocia delivery?)
Birth weight (w/% or SD)	3450				3750 (+0.9 SDS)	2570	25th percentile	3160g (32P, -0.47 z)	2.5kg			3.4kg		7 lbs			7 pounds and 9 ounces	3316g (50th centile)	Birth weight (w/% or SD)	3530 gr (75 centile)	7 pounds 11 ounces	3850 gr	3770 gr			Birth weight (w/% or SD)		unknown				Birth weight (w/% or SD)
Birth length (w/% or SD)	52				not available	46	not available	55cm (93P, 1.44 z)				50cm						52cm (85th centile)	Birth length (w/% or SD)	at DOB: 49 cm (25th centile)	48.8 cm	49 cm	49 cm			Birth length (w/% or SD)		unknown				Birth length (w/% or SD)
Birth OFC (w/% or SD)	unknown				not available	34	not available	35cm (52P, 0.04 z)										unknown	Birth OFC (w/% or SD)	at DOB: 33.5 cm (10th-25th centile)	37 cm	34,5 cm	35 cm			Birth OFC (w/% or SD)		unknown				Birth OFC (w/% or SD)
Infant feeding difficulties	no		yes		no	no	no					yes	none known	none				no	Infant feeding difficulties	not reported	Per parents' report, he was a sluggish eater for the first six weeks. A lactation consultant was utilized and there have not been any feeding difficulties since.	feeding difficulty	gastroesophageal reflux			Infant feeding difficulties		no				Infant feeding difficulties
Failure to thrive	no		no		no	no	no						no	no		yes		no	Failure to thrive	no	no		no			Failure to thrive		no				Failure to thrive
Neurodevelopmental problems																			Neurodevelopmental problems							Neurodevelopmental problems						Neurodevelopmental problems
autism/autistic features	yes(autism)	yes(autism)	yes(autism)	yes(autistic features)	yes(formal diagnosis autism)	no	no, no other features of diagnosis of ASD	yes(stereotypic movement and symptoms of the autism spectrum disorder clear early in childhood)	no ASD diagnosis (but showed closure to social relationship ruling out behavior, aggressivity)	yes(PDD-NOS)	yes(ASD)	yes(autism)	no	yea(autistic features, prefers to play alone and acts in parallel play at 6 yo)	not specified????	yes(autistic features, patient reported to exhibit hand flapping, clapping, rocking and toe walking	not specified????	yes	autism/autistic features	yes(Angelman-Rett phenotypic continuum; Rett-like, communication disorder)	no	yes(Angelman-Rett phenotypic continuum; Rett-like, communication disorder)	yes(Angelman-Rett phenotypic continuum; Rett-like, communication disorder)	No	not specified????	autism/autistic features	yes(autism)	autism, MCDD	Autism spectrum disorder (Asperger’s disorder “did not meet strict criteria” - confirmed with ADOS, ADI, and clinical judgment using DSM-IV criteria)	yes(autism)		autism/autistic features
Intellectual disability	yes(mild)	borderline	borderline	yes	yes( borderline)	yes	yes(mild ID)	yes(moderate to severe)	yes(moderate)	yes(moderate)	no	yes	yes?(learning disability with slower processing)	yes (in Life Skills school program)	yes	yes	yes	yes (severe) - - some words and phrases at 21y	Intellectual disability	yes(severe)	yes?(not had IQ testing but remains delayed from a learning standpoint)	yes(severe)	yes(severe)	suspected ID	not specified????	Intellectual disability		yes	no			Intellectual disability
Intellectual quotient (method, score)	IQ = 60	developmental delay (borderline)	TIQ77 (at age 20 yrs)	no specified	IQ72 (Wechsler) borderline ID	QIT 42-55, non syndromic ID	not specified	not specified	not specified	VIQ = 53, NVIQ = 63, FSIQ = 49, Adaptive Composite = 64	FSIQ=93, VIQ=100, NVIQ=91; adaptive scores in the below average range (80).	pending	not specified	not formally assessed	not specified	not specified????	not specified	not specified	Intellectual quotient (method, score)	not specified	not tested	not tested	not tested	suspected ID (school difficulties)	not specified	Intellectual quotient (method, score)		IQ< 70, at 12 yrs functioning at 3-4 yrs. of age	VIQ = 105, NVIQ = 106, FSIQ = 107, and Adaptive Composite = 94			Intellectual quotient (method, score)
Childhood speech delay	yes(speech-language therapy)	yes(special needs education)	yes; first words 3 years of age	yes(no words age 7 years)	yes(delay in speech production) parents noticed at 3 years of age that development was delayed	yes(speech-language delay, first word after 2 y)	Early developmental milestones were normal. At age 3 years due to poor speech articulation, he was started on the speech-language therapy after 3.5 years of age.	yes(delay of speech development, understands more than he speaks)	no	yes	yes (first words at 36 months of age; first phrases at 48 months)	yes	no	yes	not specified????	yes(severe)		yes (speech developed normally until developmental plateau at 4 years; now some words and phrases)	Childhood speech delay	yes(absent speech)	yes	yes(absent speech)	yes(absent speech)	no	yes	Childhood speech delay		yes (speech-language delay)	yes(expressive language disorder, speech delay, as well as pragmatic language disorder)			Childhood speech delay
Childhood motor delay	yes (stiff gait)	not specified????	no	yes(delayed motor milestones: roll over 9 months, sit without support 1 year, walking 2.5 years)	no	no	no	yes(11 Months: crawl; 16 Months: free walk, first words)	yes (decreased motor coordination)	yes (Purdue Pegboard task z-score = -3.6)	no? (Purdue Pegboard task z-score = -1.1)	yes(mild)	no	yes (met early milestones late normal - walked at 14 months)	not specified????	yes	yes(young age)	yes (normal early motor milestones - walked at 10.5m, crawled at 11m - then progressive motor decline from ~6y)	Childhood motor delay	yes(5 yo: walk autonomously with ataxic gait. 16 yo: spastic paraparetic-ataxic gait)	yes	yes(Sitting posture = 2 years, 4 legs = 2.5 years, Standing up = 3.5 years, 7-8 years = acquisition of walking with physiotherapy)	yes(Head holding = 5months, sitting posture = 2 years, Standing up= 4 years, 8 years = acquisition of walking with physiotherapy)	yes(walked at 23 moths)	yes	Childhood motor delay		yes (delay during early years, currently sometimes walking on toes)	yes (Purdue Pegboard task z-score = -2.7)			Childhood motor delay
Regression of developmental milestones	no		no		no	no	no	no	no	no	no	no	no	unclear, may have had plateau with seizure onset at 3				yes (as above)	Regression of developmental milestones	behavioral-affective regression never documented	no					Regression of developmental milestones			no			Regression of developmental milestones
other developmental problems?			social-emotional delay		social-emotional delay	special needs education	no	global developmental delay		no		no	no					no	other developmental problems?	> 3 months of life: delay in the acquisition of neurodevelopmental milestones, bruxism	no					other developmental problems?		special needs education				other developmental problems?
Behavior problem																			Behavior problem							Behavior problem						Behavior problem
Anxiety (type)	no(loud sounds)					no	none		no	no		yes	no	unknown				yes	Anxiety (type)	no		yes	yes			Anxiety (type)		anxiety disorder	yes			Anxiety (type)
ADHD (criteria)	no	hyperactivity				no	none		no	no	yes	yes	diagnosed formally with ADD	hyperactive uncertain if formally assessed				no	ADHD (criteria)		Not reported on chart review but does have a history of some self hitting behaviors	no	no			ADHD (criteria)		no	yes			ADHD (criteria)
Repetitive behavior	yes (repetitive stereotypic movements head, hands, whole body, repetitive words)	yes	yes	yes	yes	no	yes	many stereotypes, e.g., sweep with a broom all day repetitive question: "bist du, bist du?" ("are you, are you?")		yes	yes	yes	no	not noted in 2016		yes(exhibit hand flapping, clapping, rocking and toe walking)		not reported	Repetitive behavior	yes (hand mouthing and washing); bruxism	no	"rett like" middle line		no		Repetitive behavior		yes				Repetitive behavior
Obsessive-compulsive behavior	no		compulsive behavior			no	none			no		no	no	no				not reported	Obsessive-compulsive behavior	not reported						Obsessive-compulsive behavior		fascinated by buttons	yes			Obsessive-compulsive behavior
Aggressive behavior	yes (frustrated when things don't go as he likes/understands)	some aggressive behavior			auto-aggressive	no	none		yes	no		no	no	yes				yes	Aggressive behavior	no	no	no	no	no		Aggressive behavior						Aggressive behavior
other behavior(s)	self-mutilation, laughing during night											no						no	other behavior(s)						Abnormal emotion/affect behavior	other behavior(s)						other behavior(s)
Psychiatric problems						no													Psychiatric problems	NA (not applicable)						Psychiatric problems						Psychiatric problems
depression	no						none			no		no	yes; raped in high school, started on antidepressants since	unknown				no	depression		no	no	no	no		depression		no				depression
bipolar disorder	no						none			no		no	no	not reported				no	bipolar disorder		no	no	no	no		bipolar disorder		no				bipolar disorder
schizophrenia	no						none			no		no	no	not reported				no	schizophrenia		no	no	no	no		schizophrenia		no			yes	schizophrenia
other psychiatric symptom(s)	no	mood changes	hallucinations		temper tantrums		none			no		no	no	none reported				no	other psychiatric symptom(s)		no	no	no	no		other psychiatric symptom(s)		impulsive, temper tantrums				other psychiatric symptom(s)
Neurological problems																			Neurological problems							Neurological problems						Neurological problems
Macrocephaly (OFC w/% or SD)	no		no		no	OFC:57,5 (+2SD)	no	no	no	no	no	pending	no	yes > 95%		no		no	Macrocephaly (OFC w/% or SD)	no	no	no	no			Macrocephaly (OFC w/% or SD)		normal	no			Macrocephaly (OFC w/% or SD)
Microcephaly (OFC w/% or SD)	-1.5 SD		no		no	no	no	microcephaly	yes	no	no	pending	no	no		yes	yes	no	Microcephaly (OFC w/% or SD)	no	no	no	-1.2			Microcephaly (OFC w/% or SD)		normal	no			Microcephaly (OFC w/% or SD)
Brain MRI	not performed	CT scan : normal (1990)	normal	not performed	not performed	normal	normal(Small developmental venous anomaly at right posterior temporal lobe, otherwise normal)	abnormal(At age of 5 years: brain atrophy; at age of 9 years: low progressive brain atrophy; at age of 14 years: no progress in brain atrophy) cMRI atrophy, delayed meylonization, especially of the temporo anterior lobes	normal (<4y)		normal	normal	normal (done at age 12y for learning disability)	normal at 7 years old		normal		normal	Brain MRI	abnormal(1 yo: small pituitary gland; 6 yo: presence of a slightly enlarged and polycystic pineal gland with a normal enhancement pattern)	no	normal	normal	not performed		Brain MRI		normal	normal (3y)			Brain MRI
Brain EEG	normal		abnormal		not performed	normal	abnormal(First EEG showed generalized polyspike and slow wave and two recorded seizures as generalized spasm/myoclonus, slow and immature background; Last EEG at age 12 years: frequent brief bursts of generalized spike and polyspike wave discharges (3.5-4 Hz) with no clinical correlate, increased during hyperventilation. Frequent brief bursts of bifrontal spike alpha/theta activity, frequent inde…	abnormal(At age of 7 years: nocturnal video EEG while sleeping; pathologic EEG with occipital basic rhythm, intermittent slowness, epileptic potentials that are general, multifocal but primarily in the frontal areas)	abnormal(EEG confirmed spikes and waves)		normal	abnormal		abnormal(slow background and bifrontal spikes on the last EEG 2018)		Abnormal EEG (severe encephalopathy)		3 m: polymorphic background slowing, L hemispheric epileptiform discharges, occasionally spreading to the R hemisphere 14 y: multifocal epileptiform activity, paroxysmal fast activity, electrodecremental responses, polyspike wave activated by sleep. Ictal: frequent atypical absence seizures with irregular 2.5-3 Hz generalized spike wave, with R sided lead-in. Paroxysms last 3-15 seconds and longe…	Brain EEG	normal	yes	no specific EEG	no specific EEG	normal		Brain EEG		normal	normal (3y)			Brain EEG
Seizure (specify type, relation with fever, frequency, etc.)	no	yes	not specified????	no	no	no	yes(Myoclonic at age 3 years, at age 12 years, head drops, generalized tonic clonic, myoclonic, absence seizures. Seizure free for 9 years on the ketogenic diet)	yes(first seizure at the age of 2.5 years)	yes	no	no	no	no	yes(generalized tonic-clonic and myoclonic - astatic type seizures)	not specified????	yes(early-onset)	yes(teen years)	12 w: Focal to bilateral tonic-clonic status epilepticus 18 m: Asymmetric tonic (several per day at worst, weekly at best) 18 m: Atonic (multiple per day) Atypical absence Myoclonic Convulsive status epilepticus x 3 Not triggered by fever	Seizure (specify type, relation with fever, frequency etc.)	no	yes(infantile spasm)	yes	yes	no	not specified????	Seizure (specify type, relation with fever, frequency etc.)		fever convulsions	experience febrile seizures at age 3 year			Seizure (specify type, relation with fever, frequency etc.)
Epilepsy (specified in details (e.g., EEG during sleep and awake))	no	yes(epilepsy onset at age 10 years, juvenile absence)	yes(transient epilepsy)	no	no	no	yes	yes(tonic-clonic seizures, myoclonic seizures, therapy-refractory)	yes(onset of seizures was referred at 18 months, in sleep and wake and without fever, with loss of conscience, revulsion of eyeballs, clonic movements on the limbs, short in time and daily. Valproate was administered with decreased frequency of the seizures after 4 years. He was seizure-free for 5 years.)	no	no	no	no	yes(medically intractable cryptogenic generalized epilepsy)	not specified????	encephalopathy	not specified????	Developmental and epileptic encephalopathy	Epilepsy (specified in details (e.g., EEG during sleep and awake))	no	yes(myoclonic and tonic epilepsy)	no specific EEG	no specific EEG	no	not specified????	Epilepsy (specified in details (e.g., EEG during sleep and awake))		no	no			Epilepsy (specified in details (e.g., EEG during sleep and awake))
Sleep disturbances	yes (risperidone 1 ml treatment helps for sleeping problems)					no	no		no	no		yes	yes(insomnia); also diagnosed with sleep apnea	no		yes		nightly seizures causing sleep disturbance	Sleep disturbances	sleeping disorder	None reported in chart but does have sleep activation of spikes on EEG and brief tonic seizures upon falling asleep	no	no	not specified		Sleep disturbances		no	has a history of difficulty going to bed when he was younger			Sleep disturbances
Other neurological problem?	high pain threshold						no	common falls asleep during neurological examination		no		no	toe curling multiple times a day since age 16y; diagnosed with motor tic and task-specific dystonia; also diagnosed with restless leg syndrome	no				no	Other neurological problem?					not specified		Other neurological problem?						Other neurological problem?
Systemic																			Systemic							Systemic						Systemic
Weight (w/5and SD)	35 kg (8 yrs)		100 kg			61,200 kg (+ 1,5 SD)	At age 12 years weight <3rd percentile (2.5kg below the 3rd percentile)			55 kg, z = -.438 with an average BMI (20.2, z = 0.00)	33.1 kg, BMI z =-1.64)	19.5kg	143 lbs at age 22y	> 95%		7 pounds and 9 ounces (<3th percentile))	119.3kg (>97th percentile)	61 kg (10th - 25th centile)	Weight (w/5and SD)		16.738 kg (50-75th percentile).	-1	-2	not specified		Weight (w/5and SD)		normal	26.9 kg, z = 1.497) with an above average BMI (18.6, z = 2.01)			Weight (w/5and SD)
Height (w/% and SD)	146 cm (8 yrs)		170 cm			159,5 cm (+ 0,5 SD)	At age 12 years <3rd percentile (2.5cm below the 3rd percentile)	At age of 17 years: 162 cm (21P, -0.8 z)		165 cm, z = -0.83	148.8 cm, z=-0.04	115cm	5'7" at age 22y	>95%			160.1cm (30th percentile)	158cm (<3rd centile)	Height (w/% and SD)		96.3 cm (5-10th percentile).	1.2	-2.75	not specified		Height (w/% and SD)		177 cm at 12 years	120.2 cm, z = 0.66			Height (w/% and SD)
OFC (w/% and SD)	49 cm (-1.5SD)		57 cm			OFC:57,5 (+2SD)	At age 12 years 45th percentile	at age of 17 years 52 cm (1P, -2.43 z)	<3rd percentile	56.2 cm, z = 1.09	53.5 cm, z =-0.01			> 95%		50 cm (<3th percentile)	56.6 cm (90 percentile)	55cm (50th centile)	OFC (w/% and SD)		52.5 cm (90-95th percentile).	-0.2	-1.2	not specified		OFC (w/% and SD)		normal	54 cm, z = -0.076			OFC (w/% and SD)
Congenital heart defects	no		no			no	None	none				no	none	no		no	no	No	Congenital heart defects	No	no	no	no	bradycardy		Congenital heart defects		no				Congenital heart defects
Gastrointestinal disturbance	no	not specified????	no	not specified????	constipation	no	no	no	yes(constipation)	no	History of chronic diagnosed constipation (as well as other recurrent GI problems: unusual stool, vomiting, GERD, excessive gas).	yes(constipation)	yes(chronic severe constipation since age 3y; anorectal motility studies shows muscular dysfunction of rectum and anal canal)	not specified????	not specified????	G-tube for severe reflux	not specified????	severe constipation poor appetite; period of severe weight loss at 14y (dropped to 27kg) requiring nasogastric feeding - no longer required	Gastrointestinal disturbance	yes(severe constipation)	no	yes(chronic constipation)	yes(chronic constipation)	no	yes(constipation)	Gastrointestinal disturbance		no	a history of gastrointestinal disturbances (e.g., chronic diarrhea and bloating from birth to age 6 years with secondary excessive gas, severe abdominal pain, unusual stools and suspected inflammatory bowel).			Gastrointestinal disturbance
Previous genetic testing																			Previous genetic testing							Previous genetic testing						Previous genetic testing
Karyotype						yes(normal)	not performed	yes(normal)		yes(normal)	yes(normal)	yes(normal)	not performed	no		yes(normal)		unknown	Karyotype	yes(normal)	yes(normal)	yes(normal)	yes(normal)			Karyotype						Karyotype
Fragile X				yes(negative)	Fragile X syndrome FMR1	yes(negative)	not performed	yes(negative)					not performed	no		yes(negative)		unknown	Fragile X		no	yes(negative)	yes(negative)	not performed		Fragile X						Fragile X
Array CGH	yes(normal)	yes(normal)	yes(normal)	yes(normal (180k Agilent))	yes(CytoScan HD Array Affymetrix; arr[hg19] 13q21.33(69,033,661-72,316,318)x3 pat)	yes(normal)	yes(normal)	yes(unremarkable)					not performed	yes, likely benign gain 1.8 Mb Xp22.32p22.31		yes(negative)		yes (normal - Illumina HumanCytoSNP-12 v2.1; approx. 0.20Mb resolution)	Array-CGH	yes(normal, Human Genome CGH 4x44K kit, CGH 244K (Agilent, Santa Clara, CA, USA))	yes (146kb 17q23.3 de novo del)	yes (intragenic deletion (194- 262kb) (arr[GRCh37] 17q23.3(61158866_61353248)x1), paternal inherited (germinal mosaic)/ hg19 / 8x60K SurePrint G3 Human CGH Agilent)	yes(intragenic deletion (194- 262kb) (arr[GRCh37] 17q23.3(61158866_61353248)x1), paternal inherited (germinal mosaic)/ hg19 / 8x60K SurePrint G3 Human CGH Agilent)	aCGH: normal (8x60K SurePrint G3 Human CGH Agilent)) FISH: mosaic deletion 17q23.3 (6%)		Array-CGH		normal (250K SNP-affymetrix)				Array-CGH
Gene panel							yes(Infantile epilepsy panel GeneDx 38 Genes, negative)	yes(Large epilepsy panel (130 epilepsy genes, including most relevant epilepsy genes), negative)	yes(MIP panel)			yes(MIP panel)	not performed	none	yes(MIP panel)		yes(MIP panel)	normal research developmental and epileptic encephalopathy gene panel	Gene panel	SINGLE GENE ANALYSIS: SNRPN methylation analysis, UBE3A, MECP2, FOXG1 , CDKL5 (IVS4+17ArG, p.H1001H, p.T1028T haplotype)	yes(epilepsy panel, negative)	SINGLE GENE ANALYSIS: CDKL5, IQSEC2, MBD5, MEF2C, SLC9A6, TCF4, UBE3A, ZEB2, MECP2	UBE3A	no		Gene panel						Gene panel
whole-exome sequencing			yes	yes	yes	yes	yes	yes, enriching using Agilent SureSelect All Human Version 6 (60Mb) and sequencing on HighSeq 4000 (Illumina)		yes	yes		yes	yes				research whole exome trio 2015	whole-exome sequencing	not performed	yes ( a de novo heterozygous c.217C>T variant in the HSPE1 gene)	no	no	no		whole-exome sequencing						whole-exome sequencing
others (e.g., metabolic test)	single gene test (NSD1, NFIX) negative	none metabolic test and single gene test	none metabolic test and single gene test	also carries a likely benign variant in the RPL10 gene	negative metabolic screen	single gene test (ACPA), negative	negative metabolic screening and single gene test (Normal following, total and free carnitine, acylcarnitine profile, plasma amino acids, urine organic acids, urine orotic acid, very long chain fatty acids, urine oligosaccharides, urine mucopolysaccharides, GLUT1 genetic test)						Acyl carnitine with multiple elevations; non specific	only slightly elevated C5DC on acp, otherwise negative plasma and csf MAPs, plasma and csf amino acids, csf neurotransmitters		single gene test: MLPA, RSK2, CDKL5, MECP2 metabolic test normal		unknown	others (e.g., metabolic test)	negative metabolic screening	abnormal urine amino acid profile of unknown significance	negative metabolic screening	negative metabolic screening	no		others (e.g., metabolic test)		also carries a VUS in SCN1A (c.4785C>A)				others (e.g., metabolic test)
Family History (description)																			Family History (description)							Family History (description)						Family History (description)
Yes/No (describe the family history if yes)	Mother ADHD. Mother of father bipolar disorder and borderline.	yes(mother: psychiatric history, suspected ID. similarly affected sister. part of gemini: similarly affected twin)			older sib with ADHD, but otherwise normal development, further family history unremarkable	negative family history	yes(Paternal grandmother juvenile onset generalized tonic clonic seizures, paternal aunt and uncle juvenile onset generalized tonic clonic seizures. Kepprta controlled seizures and none with intellectual disability.)	healthy, unremarkable, parents not consanguineous	no evidence of psychiatric disorder in the family and in the father, who has not been formally assessed for IQ.	negative family history	yes(father has bipolar disorder, PTSD, and ADHD)	negative family history	yes(family history is significant for both parents with hypothyroidism)	yes(family history is positive for seizures on the father's side. )		yes	yes	paternal uncle has autism spectrum disorder	Yes/No (describe the family history if yes)	negative family history	negative family history	yes(her father walked at 23 moths and he had school difficulties)	yes(his father walked at 23 moths and he had school difficulties)	negative family history		Yes/No (describe the family history if yes)						Yes/No (describe the family history if yes)
Dysmorphic features																			Dysmorphic features							Dysmorphic features						Dysmorphic features
Facial deformity (description)	prominent forehead short palpebral fissures upslanting palpebral fissures epicanthic folds wide spaced teeth	no special facial deformity	round face short palpebral fissures upslanting palpebral fissures hypotelorism full cheeks	no special facial deformity		no special facial deformity	no special facial deformity	no special facial deformity				face photo available	no special facial deformity			He has sloping of his forehead with low anterior and posterior hairlines. The pupils are equal, round and reactive to light and accommodation with normal eye movements. His ears appear large in proportion to the rest of the face. He has a short philtrum with a broad mouth. He has an open-mouth expression with an everted lower lip. His palate is intact. His teeth are widely spaced. There is some p…	face is round and flat	Eyes: upslanting palpebral fissures, deep set, thick straight eyebrows (but no synophrys) Nose: prominent, long narrow nose, high nasal root, low columella Mouth: retrognathia, micrognathia, prominent overbite, thick lips, full philtrum	Facial deformity (description)	1 yo: modest brachicephaly bilateral epicantus large everted ears large nasal bridge and bulbous tip 6 yo: long face with deep set eyes thick eyebrows without synophria high nasal bridge with a large and beaked nose a rather flat philter a wide mouth protruded tongue abundant drooling no macroglossia thin upper lip large and spaced teeth a pronounced jaw with a pointy chin	no special facial deformity	thick eyebrow thick and everted lower lip inferior spaced teeth posterior rotation of the ears	synophrys thick eyebrow thick and everted lower lip inferior spaced teeth prognatism, posterior rotation of the ears	thick eyebrow		Facial deformity (description)		high forehead deep-set eyes hypotelorism small nasal bridge				Facial deformity (description)
Photo available?	waiting	no	no	no	no	no	no	no				yes (face)				yes (face)	yes (face)	yes (face)	Photo available?	yes (face)		yes (face)	yes (face)	no		Photo available?						Photo available?
Other systemic problems	broad base walking pattern, no other	wide gait uncoordinated balance no spasticity, no further knowledge as to motor development	not specified????	not specified????	not present	She has a dyspraxia which gene her for fine movements but no movement disorder or connective tissue disorder-like symptoms	not specified????	atactic gait and ataxia falling tilt to front and side babinsky response on both sides acquired club foot no other information about other movement disorders or on connective tissue disorders. starting by age of 4 ataxia has been noticed and was progressive	decreased motor coordination flat valgus foot joint hyperlaxity pectus carinatum hypotonia	not specified???? no physical assessment	not specified???? no physical assessment	hypermobile joints (upper limb)	history of hypermobile joints Beighton score 2/9 easy bruisability dysautonomia	Not noted on the exam	not specified????	spasticity with contractures mild pectus excavatum hamstrings tight, Deep tendon reflexes are 3+ out of 4 at the patella	hyperpigmented and hyperpigmented lesions on the skill	Progressive scoliosis Strabismus Drooling 2 apnoeic episodes at 15 hours and 4 days of age. Significant inversion in ankles, quiet deep tendon reflexes (requires AFOs)	Other systemic problems	spastic paraparetic-ataxic gait (16 year of age) cold cyanotic extremities cold hands and feet progressive scoliosis strabismus Hypotonia Chest deformities	intermittent exotropia hypotonia	brachycephaly spasticity dorsal hyperkyphosis of progressive worsening convergent strabismus Raynaud syndrome	talus valgus left coxa valga turricephaly left cryptorchidism	not specified????	not specified????	Other systemic problems						Other systemic problems
Other symptoms not mentioned above		Crohn's disease, Crohn's disease. no other gastro-intestinal aberrations known		biparietal baldness	no	no	no	IgA-deficiency, common infections of urogenital system, the anamnesis of the affected child is dominated by the refractory epilepsy	obesity, fatty liver (evaluation at age 15 years), astigmatism	There is documented vision problems, but they are not specified.			learning disability, heavy menses, easy bruising, hypothyroidism, fatigue, gluten sensitivity (negative celiac disease testing); also diagnosed with paradoxical vocal fold motion and irritable larynx leading to intermittent high pitched, squeaky voice with occasional aphonia every 2-3 weeks			optic atrophy as well as unusual retinal vascular anomalies He is able to walk independently, although slowly and unsteadily. very noisy breathing at nighttime			Other symptoms not mentioned above		cortical visual impairment		pubertal delay		Enuresis nocturna	Other symptoms not mentioned above		nocturnal incontinence	Patient experienced recurrent ear infections, most recently at age 5 years as well as frequent, recurrent strep throat. suspected environmental allergies and diagnosed food allergies. He had his adenoids and tonsils removed at age 4 year			Other symptoms not mentioned above
