# Supplementary material for: Disruptive mutations in TANC2 define a neurodevelopmental syndrome associated with psychiatric disorders
Source: Nat Commun. 2019 Oct 15;10:4679. doi: 10.1038/s41467-019-12435-8 (PMC6794285; doi:10.1038/s41467-019-12435-8)
Supplement: Supplementary file 9 — Source Data [file 41467_2019_12435_MOESM9_ESM.xlsx]

## Sheet: Figure 1a
Figure 1a
	Individual ID	affected Status	Father Birth Age (month)	family type	number of all de novo LGD mutations	number of de novo LGD mutations after excluding significant genes in Coe et al. Nat Genet. 2018.	number of de novo LGD mutations in intolerant genes after excluding significant genes in Coe et al. Nat Genet. 2018.
	12323.p1	proband	355	quad	1	1	1
	14550.p1	proband	371	quad	1	0	0
	12252.p1	proband	397	quad	0	0	0
	12573.p1	proband	438	quad	0	0	0
	12657.p1	proband	386	quad	0	0	0
	12340.p1	proband	296	quad	2	1	0
	13398.p1	proband	343	quad	1	0	0
	12108.p1	proband	417	quad	1	0	0
	14533.p1	proband	324	quad	1	1	1
	11403.p1	proband	NA	quad	1	0	0
	11999.p1	proband	NA	quad	1	0	0
	14016.p1	proband	289	quad	1	0	0
	13618.p1	proband	445	quad	2	1	0
	12385.p1	proband	314	quad	0	0	0
	13708.p1	proband	406	quad	0	0	0
	14620.p1	proband	447	quad	2	2	0
	13832.p1	proband	426	quad	0	0	0
	12499.p1	proband	434	quad	0	0	0
	12056.p1	proband	336	quad	1	1	1
	13012.p1	proband	473	quad	1	1	1
	13991.p1	proband	431	quad	0	0	0
	12689.p1	proband	367	quad	0	0	0
	12858.p1	proband	440	quad	1	1	0
	14540.p1	proband	337	quad	1	1	0
	12501.p1	proband	532	quad	1	1	1
	13293.p1	proband	224	quad	0	0	0
	11241.p1	proband	461	quad	0	0	0
	11290.p1	proband	385	quad	1	1	0
	11872.p1	proband	469	quad	1	1	0
	11842.p1	proband	386	quad	1	1	0
	14061.p1	proband	374	quad	0	0	0
	13884.p1	proband	433	quad	0	0	0
	12703.p1	proband	420	quad	1	0	0
	12060.p1	proband	342	quad	0	0	0
	11600.p1	proband	437	quad	0	0	0
	14406.p1	proband	315	quad	0	0	0
	12624.p1	proband	412	quad	0	0	0
	14556.p1	proband	439	quad	0	0	0
	13851.p1	proband	434	quad	1	1	0
	11540.p1	proband	373	quad	0	0	0
	14687.p1	proband	424	quad	1	1	1
	14248.p1	proband	383	quad	1	1	1
	12235.p1	proband	311	quad	1	1	0
	11078.p1	proband	401	quad	1	1	0
	13277.p1	proband	568	quad	0	0	0
	13697.p1	proband	464	quad	1	1	1
	14565.p1	proband	399	quad	0	0	0
	12840.p1	proband	471	quad	2	2	0
	13534.p1	proband	443	quad	0	0	0
	14204.p1	proband	445	quad	1	0	0
	12867.p1	proband	491	quad	1	0	0
	11691.p1	proband	365	quad	1	1	1
	13890.p1	proband	461	quad	1	0	0
	14346.p1	proband	362	quad	1	1	1
	14484.p1	proband	367	quad	0	0	0
	13876.p1	proband	399	quad	0	0	0
	12184.p1	proband	445	quad	0	0	0
	13975.p1	proband	432	quad	0	0	0
	12647.p1	proband	550	quad	0	0	0
	11909.p1	proband	378	quad	1	1	0
	12775.p1	proband	356	quad	0	0	0
	14490.p1	proband	330	quad	1	1	0
	11839.p1	proband	381	quad	0	0	0
	14681.p1	proband	490	quad	0	0	0
	12773.p1	proband	396	quad	1	1	0
	14054.p1	proband	296	quad	0	0	0
	12289.p1	proband	403	quad	1	1	0
	13815.p1	proband	441	quad	0	0	0
	12343.p1	proband	357	quad	0	0	0
	14012.p1	proband	458	quad	2	2	1
	12851.p1	proband	475	quad	0	0	0
	14474.p1	proband	381	quad	1	1	0
	11519.p1	proband	346	quad	0	0	0
	13221.p1	proband	444	quad	0	0	0
	11000.p1	proband	440	quad	0	0	0
	14433.p1	proband	469	quad	0	0	0
	13793.p1	proband	370	quad	0	0	0
	12687.p1	proband	588	quad	0	0	0
	14030.p1	proband	375	quad	1	1	1
	12906.p1	proband	515	quad	0	0	0
	14189.p1	proband	476	quad	1	1	0
	13096.p1	proband	434	quad	1	1	0
	11074.p1	proband	395	quad	2	2	0
	11483.p1	proband	413	quad	1	1	1
	13829.p1	proband	389	quad	1	1	0
	13606.p1	proband	330	quad	1	0	0
	12325.p1	proband	372	quad	0	0	0
	11573.p1	proband	406	quad	0	0	0
	11773.p1	proband	392	quad	0	0	0
	11132.p1	proband	453	quad	1	1	0
	11484.p1	proband	416	quad	0	0	0
	14643.p1	proband	407	quad	0	0	0
	11004.p1	proband	391	quad	0	0	0
	11658.p1	proband	NA	quad	0	0	0
	13598.p1	proband	295	quad	0	0	0
	13513.p1	proband	395	quad	1	1	1
	13094.p1	proband	353	quad	1	0	0
	12044.p1	proband	341	quad	1	0	0
	14200.p1	proband	440	quad	1	0	0
	14163.p1	proband	499	quad	1	0	0
	12673.p1	proband	336	quad	1	0	0
	12090.p1	proband	354	quad	1	0	0
	13069.p1	proband	522	quad	1	0	0
	14612.p1	proband	352	quad	1	0	0
	13073.p1	proband	350	quad	1	0	0
	12380.p1	proband	294	quad	1	1	1
	11114.p1	proband	345	quad	1	0	0
	11892.p1	proband	462	quad	1	0	0
	13627.p1	proband	457	quad	1	0	0
	13903.p1	proband	300	quad	1	1	1
	12969.p1	proband	437	quad	1	0	0
	14416.p1	proband	383	quad	1	0	0
	13664.p1	proband	379	quad	1	0	0
	12418.p1	proband	474	quad	1	0	0
	12681.p1	proband	408	quad	1	1	1
	12817.p1	proband	494	quad	1	0	0
	13256.p1	proband	377	quad	2	1	0
	13552.p1	proband	423	quad	1	0	0
	12099.p1	proband	670	quad	1	0	0
	12211.p1	proband	412	quad	1	0	0
	13900.p1	proband	273	quad	1	0	0
	11654.p1	proband	364	quad	1	0	0
	14233.p1	proband	458	quad	1	0	0
	13614.p1	proband	437	quad	1	0	0
	13818.p1	proband	292	quad	1	0	0
	13183.p1	proband	385	quad	2	1	0
	14393.p1	proband	376	quad	1	0	0
	13447.p1	proband	280	quad	1	0	0
	12507.p1	proband	443	quad	1	0	0
	13905.p1	proband	322	quad	1	0	0
	12019.p1	proband	320	quad	0	0	0
	14175.p1	proband	440	quad	1	1	0
	12316.p1	proband	341	quad	0	0	0
	11445.p1	proband	344	quad	0	0	0
	14188.p1	proband	379	quad	0	0	0
	11788.p1	proband	372	quad	0	0	0
	13253.p1	proband	445	quad	0	0	0
	13855.p1	proband	456	quad	0	0	0
	14668.p1	proband	438	quad	0	0	0
	11897.p1	proband	460	quad	0	0	0
	14120.p1	proband	544	quad	0	0	0
	12463.p1	proband	372	quad	1	1	0
	12950.p1	proband	422	quad	1	1	0
	14313.p1	proband	420	quad	0	0	0
	14275.p1	proband	362	quad	0	0	0
	13412.p1	proband	435	quad	0	0	0
	11291.p1	proband	412	quad	1	1	0
	13862.p1	proband	348	quad	0	0	0
	13290.p1	proband	359	quad	0	0	0
	13621.p1	proband	436	quad	1	1	1
	11580.p1	proband	452	quad	0	0	0
	11348.p1	proband	350	quad	0	0	0
	13814.p1	proband	389	quad	0	0	0
	13573.p1	proband	418	quad	0	0	0
	14136.p1	proband	478	quad	1	1	1
	13560.p1	proband	391	quad	0	0	0
	13732.p1	proband	550	quad	0	0	0
	14485.p1	proband	434	quad	0	0	0
	11352.p1	proband	401	quad	0	0	0
	13006.p1	proband	322	quad	0	0	0
	12843.p1	proband	408	quad	1	1	0
	13211.p1	proband	430	quad	0	0	0
	11277.p1	proband	472	quad	1	1	0
	11391.p1	proband	343	quad	0	0	0
	13799.p1	proband	416	quad	1	1	0
	11537.p1	proband	349	quad	0	0	0
	12939.p1	proband	359	quad	1	1	0
	14579.p1	proband	439	quad	0	0	0
	12791.p1	proband	496	quad	0	0	0
	13576.p1	proband	374	quad	0	0	0
	14569.p1	proband	389	quad	0	0	0
	11712.p1	proband	411	quad	1	1	0
	13642.p1	proband	254	quad	0	0	0
	14280.p1	proband	429	quad	0	0	0
	14525.p1	proband	520	quad	0	0	0
	13544.p1	proband	373	quad	0	0	0
	12930.p1	proband	369	quad	0	0	0
	13497.p1	proband	520	quad	1	1	0
	13162.p1	proband	467	quad	2	2	0
	14575.p1	proband	383	quad	1	1	0
	13924.p1	proband	378	quad	0	0	0
	13869.p1	proband	487	quad	0	0	0
	11077.p1	proband	444	quad	1	1	0
	13187.p1	proband	385	quad	0	0	0
	12989.p1	proband	534	quad	0	0	0
	11726.p1	proband	436	quad	0	0	0
	13808.p1	proband	424	quad	0	0	0
	11256.p1	proband	339	quad	2	2	1
	11390.p1	proband	424	quad	0	0	0
	11365.p1	proband	326	quad	1	1	1
	11164.p1	proband	338	quad	1	1	0
	14011.p1	proband	438	quad	0	0	0
	14101.p1	proband	444	quad	0	0	0
	14551.p1	proband	479	quad	0	0	0
	14483.p1	proband	309	quad	0	0	0
	12766.p1	proband	422	quad	0	0	0
	14110.p1	proband	471	quad	0	0	0
	11355.p1	proband	437	quad	1	1	0
	14246.p1	proband	600	quad	0	0	0
	14400.p1	proband	486	quad	0	0	0
	13982.p1	proband	320	quad	1	1	0
	14213.p1	proband	456	quad	0	0	0
	14021.p1	proband	264	quad	1	1	0
	12692.p1	proband	519	quad	1	1	0
	11616.p1	proband	330	quad	1	1	0
	13703.p1	proband	421	quad	0	0	0
	12821.p1	proband	499	quad	0	0	0
	13349.p1	proband	503	quad	1	1	0
	12937.p1	proband	395	quad	0	0	0
	13197.p1	proband	416	quad	1	1	1
	13670.p1	proband	308	quad	1	1	1
	13882.p1	proband	501	quad	2	2	2
	13587.p1	proband	390	quad	0	0	0
	12764.p1	proband	419	quad	1	1	1
	12241.p1	proband	463	quad	0	0	0
	13898.p1	proband	399	quad	0	0	0
	14018.p1	proband	423	quad	0	0	0
	14068.p1	proband	437	quad	1	1	0
	11990.p1	proband	393	quad	0	0	0
	11986.p1	proband	459	quad	1	1	1
	11239.p1	proband	437	quad	0	0	0
	13168.p1	proband	361	quad	1	1	0
	13813.p1	proband	519	quad	1	0	0
	13016.p1	proband	513	quad	0	0	0
	12409.p1	proband	353	quad	1	1	0
	11234.p1	proband	454	quad	0	0	0
	14477.p1	proband	482	quad	1	1	0
	11666.p1	proband	407	quad	0	0	0
	14299.p1	proband	369	quad	1	1	1
	12952.p1	proband	409	quad	1	1	1
	12683.p1	proband	379	quad	1	0	0
	13631.p1	proband	419	quad	0	0	0
	14342.p1	proband	280	quad	0	0	0
	11008.p1	proband	436	quad	1	1	0
	11592.p1	proband	339	quad	1	1	1
	11108.p1	proband	348	quad	0	0	0
	12759.p1	proband	410	quad	0	0	0
	11067.p1	proband	399	quad	0	0	0
	14531.p1	proband	413	quad	1	1	0
	14265.p1	proband	481	quad	0	0	0
	13072.p1	proband	287	quad	0	0	0
	14243.p1	proband	390	quad	0	0	0
	11470.p1	proband	406	quad	0	0	0
	12529.p1	proband	511	quad	0	0	0
	14452.p1	proband	376	quad	0	0	0
	13951.p1	proband	499	quad	0	0	0
	14373.p1	proband	386	quad	0	0	0
	12724.p1	proband	349	quad	0	0	0
	14530.p1	proband	417	quad	2	1	1
	11232.p1	proband	351	quad	1	0	0
	14046.p1	proband	367	quad	0	0	0
	11524.p1	proband	443	quad	1	1	0
	11189.p1	proband	356	quad	0	0	0
	14198.p1	proband	321	quad	0	0	0
	13128.p1	proband	403	quad	1	1	1
	12548.p1	proband	379	quad	0	0	0
	12693.p1	proband	344	quad	0	0	0
	11544.p1	proband	375	quad	0	0	0
	14328.p1	proband	390	quad	0	0	0
	12857.p1	proband	423	quad	0	0	0
	14503.p1	proband	346	quad	0	0	0
	11242.p1	proband	316	quad	1	0	0
	13612.p1	proband	445	quad	1	1	1
	12329.p1	proband	365	quad	1	0	0
	14597.p1	proband	301	quad	2	1	0
	13735.p1	proband	463	quad	1	0	0
	14523.p1	proband	465	quad	0	0	0
	11099.p1	proband	396	quad	0	0	0
	12512.p1	proband	441	quad	0	0	0
	14336.p1	proband	383	quad	1	1	0
	14028.p1	proband	384	quad	0	0	0
	11520.p1	proband	389	quad	0	0	0
	13106.p1	proband	363	quad	1	1	1
	11888.p1	proband	442	quad	0	0	0
	11452.p1	proband	313	quad	1	0	0
	13070.p1	proband	421	quad	1	1	0
	14695.p1	proband	450	quad	0	0	0
	14165.p1	proband	268	quad	1	1	1
	12063.p1	proband	400	quad	0	0	0
	12347.p1	proband	377	quad	0	0	0
	13973.p1	proband	394	quad	0	0	0
	14239.p1	proband	384	quad	0	0	0
	11673.p1	proband	406	quad	0	0	0
	12642.p1	proband	441	quad	1	1	1
	14437.p1	proband	323	quad	0	0	0
	14455.p1	proband	426	quad	0	0	0
	13418.p1	proband	461	quad	0	0	0
	14338.p1	proband	511	quad	0	0	0
	11368.p1	proband	390	quad	0	0	0
	11349.p1	proband	403	quad	0	0	0
	12901.p1	proband	557	quad	0	0	0
	12854.p1	proband	412	quad	2	2	0
	14369.p1	proband	433	quad	0	0	0
	13526.p1	proband	410	quad	1	1	1
	12620.p1	proband	369	quad	0	0	0
	14283.p1	proband	279	quad	0	0	0
	12733.p1	proband	359	quad	0	0	0
	12972.p1	proband	370	quad	0	0	0
	12853.p1	proband	376	quad	0	0	0
	11432.p1	proband	397	quad	0	0	0
	14465.p1	proband	448	quad	0	0	0
	12132.p1	proband	404	quad	0	0	0
	11939.p1	proband	426	quad	0	0	0
	11282.p1	proband	415	quad	1	0	0
	14130.p1	proband	493	quad	0	0	0
	14256.p1	proband	408	quad	1	0	0
	12645.p1	proband	445	quad	1	0	0
	13521.p1	proband	378	quad	0	0	0
	13206.p1	proband	403	quad	0	0	0
	12688.p1	proband	399	quad	0	0	0
	14085.p1	proband	446	quad	1	1	0
	13932.p1	proband	374	quad	0	0	0
	11084.p1	proband	359	quad	0	0	0
	12804.p1	proband	498	quad	0	0	0
	13734.p1	proband	348	quad	0	0	0
	11226.p1	proband	NA	quad	0	0	0
	13125.p1	proband	290	quad	1	1	0
	14383.p1	proband	399	quad	0	0	0
	11104.p1	proband	435	quad	0	0	0
	12644.p1	proband	347	quad	0	0	0
	14014.p1	proband	271	quad	0	0	0
	12705.p1	proband	429	quad	1	1	1
	13768.p1	proband	476	quad	1	0	0
	14001.p1	proband	437	quad	0	0	0
	12304.p1	proband	346	quad	0	0	0
	14376.p1	proband	378	quad	0	0	0
	13910.p1	proband	408	quad	0	0	0
	14467.p1	proband	463	quad	1	1	0
	12975.p1	proband	508	quad	0	0	0
	11962.p1	proband	410	quad	0	0	0
	13706.p1	proband	317	quad	0	0	0
	14131.p1	proband	402	quad	1	0	0
	14552.p1	proband	368	quad	0	0	0
	13346.p1	proband	444	quad	1	1	1
	13962.p1	proband	396	quad	0	0	0
	13036.p1	proband	372	quad	0	0	0
	14330.p1	proband	403	quad	0	0	0
	12907.p1	proband	311	quad	0	0	0
	12100.p1	proband	378	quad	0	0	0
	13335.p1	proband	542	quad	0	0	0
	12451.p1	proband	582	quad	0	0	0
	12435.p1	proband	280	quad	0	0	0
	12736.p1	proband	483	quad	0	0	0
	12007.p1	proband	348	quad	0	0	0
	12839.p1	proband	402	quad	0	0	0
	14614.p1	proband	470	quad	0	0	0
	13336.p1	proband	435	quad	0	0	0
	11651.p1	proband	352	quad	0	0	0
	14240.p1	proband	341	quad	0	0	0
	14517.p1	proband	298	quad	0	0	0
	14697.p1	proband	431	quad	0	0	0
	11407.p1	proband	359	quad	0	0	0
	12534.p1	proband	366	quad	0	0	0
	14463.p1	proband	417	quad	1	1	0
	12221.p1	proband	442	quad	1	1	1
	13585.p1	proband	453	quad	1	1	0
	14221.p1	proband	410	quad	0	0	0
	14181.p1	proband	304	quad	0	0	0
	12523.p1	proband	254	quad	0	0	0
	13926.p1	proband	292	quad	0	0	0
	14343.p1	proband	368	quad	0	0	0
	11489.p1	proband	479	quad	0	0	0
	12224.p1	proband	375	quad	1	1	1
	13018.p1	proband	414	quad	1	1	0
	12161.p1	proband	391	quad	2	2	1
	13195.p1	proband	485	quad	0	0	0
	11160.p1	proband	383	quad	1	0	0
	13629.p1	proband	452	quad	0	0	0
	14339.p1	proband	489	quad	0	0	0
	11356.p1	proband	438	quad	1	1	0
	11472.p1	proband	369	quad	0	0	0
	11610.p1	proband	380	quad	1	1	0
	13471.p1	proband	403	quad	1	1	0
	12685.p1	proband	429	quad	1	1	0
	12653.p1	proband	404	quad	2	2	1
	11729.p1	proband	400	quad	0	0	0
	12630.p1	proband	379	quad	0	0	0
	14076.p1	proband	315	quad	0	0	0
	14536.p1	proband	326	quad	0	0	0
	14526.p1	proband	452	quad	0	0	0
	12691.p1	proband	450	quad	0	0	0
	11435.p1	proband	417	quad	0	0	0
	14100.p1	proband	497	quad	0	0	0
	11400.p1	proband	414	quad	0	0	0
	12860.p1	proband	371	quad	0	0	0
	12412.p1	proband	279	quad	0	0	0
	12864.p1	proband	529	quad	1	0	0
	12134.p1	proband	323	quad	0	0	0
	14032.p1	proband	410	quad	0	0	0
	12955.p1	proband	513	quad	0	0	0
	11154.p1	proband	381	quad	0	0	0
	11490.p1	proband	435	quad	0	0	0
	13830.p1	proband	375	quad	0	0	0
	12032.p1	proband	368	quad	0	0	0
	12735.p1	proband	444	quad	0	0	0
	11233.p1	proband	387	quad	0	0	0
	13064.p1	proband	325	quad	0	0	0
	11079.p1	proband	405	quad	0	0	0
	14595.p1	proband	356	quad	0	0	0
	14259.p1	proband	423	quad	0	0	0
	13859.p1	proband	381	quad	0	0	0
	13507.p1	proband	410	quad	0	0	0
	12803.p1	proband	430	quad	0	0	0
	14599.p1	proband	416	quad	0	0	0
	12420.p1	proband	485	quad	0	0	0
	14475.p1	proband	383	quad	0	0	0
	11327.p1	proband	394	quad	0	0	0
	11629.p1	proband	311	quad	0	0	0
	13487.p1	proband	398	quad	0	0	0
	12308.p1	proband	541	quad	0	0	0
	11433.p1	proband	437	quad	0	0	0
	11090.p1	proband	406	quad	0	0	0
	14023.p1	proband	417	quad	0	0	0
	13082.p1	proband	310	quad	0	0	0
	13647.p1	proband	495	quad	2	2	0
	13301.p1	proband	476	quad	0	0	0
	13355.p1	proband	370	quad	0	0	0
	14634.p1	proband	503	quad	0	0	0
	14159.p1	proband	449	quad	0	0	0
	11169.p1	proband	386	quad	0	0	0
	11577.p1	proband	396	quad	1	1	1
	11931.p1	proband	472	quad	0	0	0
	14230.p1	proband	416	quad	0	0	0
	13572.p1	proband	363	quad	0	0	0
	11917.p1	proband	268	quad	0	0	0
	12101.p1	proband	402	quad	0	0	0
	13037.p1	proband	452	quad	0	0	0
	13568.p1	proband	391	quad	0	0	0
	14440.p1	proband	308	quad	0	0	0
	12536.p1	proband	441	quad	0	0	0
	12498.p1	proband	661	quad	0	0	0
	13920.p1	proband	319	quad	0	0	0
	13053.p1	proband	544	quad	0	0	0
	14195.p1	proband	351	quad	0	0	0
	14103.p1	proband	295	quad	0	0	0
	14055.p1	proband	391	quad	0	0	0
	14172.p1	proband	455	quad	1	1	1
	14442.p1	proband	364	quad	1	1	0
	13298.p1	proband	507	quad	0	0	0
	11042.p1	proband	443	quad	2	2	0
	13565.p1	proband	620	quad	0	0	0
	13833.p1	proband	277	quad	0	0	0
	12229.p1	proband	370	quad	0	0	0
	13188.p1	proband	337	quad	0	0	0
	13515.p1	proband	508	quad	0	0	0
	13901.p1	proband	350	quad	0	0	0
	14223.p1	proband	303	quad	0	0	0
	12588.p1	proband	447	quad	0	0	0
	14645.p1	proband	406	quad	0	0	0
	11601.p1	proband	324	quad	0	0	0
	14511.p1	proband	263	quad	0	0	0
	12695.p1	proband	283	quad	0	0	0
	13906.p1	proband	383	quad	0	0	0
	12550.p1	proband	524	quad	0	0	0
	12786.p1	proband	342	quad	0	0	0
	14564.p1	proband	340	quad	0	0	0
	11716.p1	proband	386	quad	0	0	0
	13604.p1	proband	345	quad	0	0	0
	12210.p1	proband	417	quad	0	0	0
	14361.p1	proband	356	quad	0	0	0
	11161.p1	proband	292	quad	0	0	0
	12313.p1	proband	281	quad	0	0	0
	12661.p1	proband	529	quad	0	0	0
	11634.p1	proband	381	quad	0	0	0
	11446.p1	proband	436	quad	0	0	0
	14231.p1	proband	403	quad	0	0	0
	12976.p1	proband	406	quad	0	0	0
	12924.p1	proband	432	quad	0	0	0
	12619.p1	proband	389	quad	1	1	0
	12372.p1	proband	414	quad	0	0	0
	13327.p1	proband	341	quad	0	0	0
	12861.p1	proband	381	quad	0	0	0
	11450.p1	proband	376	quad	0	0	0
	14252.p1	proband	412	quad	0	0	0
	14436.p1	proband	399	quad	0	0	0
	14454.p1	proband	402	quad	0	0	0
	12111.p1	proband	384	quad	0	0	0
	11094.p1	proband	382	quad	0	0	0
	12434.p1	proband	538	quad	0	0	0
	12892.p1	proband	527	quad	0	0	0
	14134.p1	proband	518	quad	0	0	0
	13948.p1	proband	474	quad	0	0	0
	14002.p1	proband	378	quad	0	0	0
	13791.p1	proband	445	quad	0	0	0
	14678.p1	proband	364	quad	0	0	0
	13303.p1	proband	459	quad	0	0	0
	14682.p1	proband	321	quad	0	0	0
	13465.p1	proband	334	quad	0	0	0
	11092.p1	proband	348	quad	0	0	0
	12561.p1	proband	371	quad	1	1	0
	12581.p1	proband	491	quad	0	0	0
	12370.p1	proband	486	quad	0	0	0
	13646.p1	proband	362	quad	1	1	1
	11225.p1	proband	429	quad	0	0	0
	12957.p1	proband	376	quad	0	0	0
	14478.p1	proband	319	quad	0	0	0
	11046.p1	proband	344	quad	0	0	0
	11696.p1	proband	448	quad	0	0	0
	14358.p1	proband	429	quad	0	0	0
	14508.p1	proband	445	quad	1	1	0
	13580.p1	proband	484	quad	0	0	0
	12021.p1	proband	355	quad	0	0	0
	13759.p1	proband	327	quad	0	0	0
	11982.p1	proband	333	quad	0	0	0
	14459.p1	proband	449	quad	0	0	0
	14226.p1	proband	348	quad	1	1	0
	13993.p1	proband	564	quad	1	1	0
	12383.p1	proband	333	quad	1	1	0
	13769.p1	proband	412	quad	0	0	0
	12984.p1	proband	411	quad	0	0	0
	11551.p1	proband	409	quad	0	0	0
	11511.p1	proband	316	quad	0	0	0
	13416.p1	proband	404	quad	0	0	0
	14443.p1	proband	336	quad	0	0	0
	11718.p1	proband	617	quad	0	0	0
	14616.p1	proband	309	quad	0	0	0
	14626.p1	proband	255	quad	0	0	0
	13176.p1	proband	399	quad	1	1	0
	14486.p1	proband	353	quad	1	1	1
	13894.p1	proband	251	quad	0	0	0
	11964.p1	proband	343	quad	0	0	0
	14644.p1	proband	486	quad	1	1	0
	11178.p1	proband	451	quad	0	0	0
	11359.p1	proband	467	quad	0	0	0
	11731.p1	proband	301	quad	1	1	1
	14111.p1	proband	465	quad	0	0	0
	11724.p1	proband	367	quad	0	0	0
	11828.p1	proband	396	quad	0	0	0
	12320.p1	proband	543	quad	0	0	0
	12908.p1	proband	486	quad	0	0	0
	13927.p1	proband	395	quad	0	0	0
	13063.p1	proband	465	quad	0	0	0
	13152.p1	proband	486	quad	0	0	0
	11066.p1	proband	481	quad	0	0	0
	11792.p1	proband	497	quad	0	0	0
	11089.p1	proband	559	quad	0	0	0
	12967.p1	proband	453	quad	0	0	0
	12617.p1	proband	442	quad	1	0	0
	14042.p1	proband	493	quad	0	0	0
	14468.p1	proband	354	quad	0	0	0
	14587.p1	proband	373	quad	1	1	0
	12072.p1	proband	362	quad	0	0	0
	14662.p1	proband	449	quad	0	0	0
	12652.p1	proband	337	quad	1	1	0
	13795.p1	proband	409	quad	0	0	0
	14253.p1	proband	373	quad	0	0	0
	11677.p1	proband	378	quad	0	0	0
	11298.p1	proband	361	quad	0	0	0
	11485.p1	proband	335	quad	0	0	0
	13885.p1	proband	476	quad	0	0	0
	11333.p1	proband	298	quad	0	0	0
	13504.p1	proband	325	quad	1	1	0
	12271.p1	proband	444	quad	0	0	0
	13135.p1	proband	468	quad	1	1	0
	11401.p1	proband	452	quad	0	0	0
	12373.p1	proband	447	quad	0	0	0
	12219.p1	proband	526	quad	1	1	0
	11627.p1	proband	452	quad	0	0	0
	13660.p1	proband	453	quad	0	0	0
	12686.p1	proband	565	quad	0	0	0
	12055.p1	proband	488	quad	0	0	0
	11264.p1	proband	412	quad	0	0	0
	13115.p1	proband	446	quad	0	0	0
	11339.p1	proband	380	quad	1	0	0
	11172.p1	proband	394	quad	0	0	0
	14385.p1	proband	350	quad	1	1	1
	12303.p1	proband	350	quad	0	0	0
	11810.p1	proband	432	quad	0	0	0
	11516.p1	proband	427	quad	0	0	0
	13000.p1	proband	367	quad	1	1	1
	12763.p1	proband	351	quad	1	1	1
	13371.p1	proband	378	quad	0	0	0
	12065.p1	proband	471	quad	0	0	0
	14666.p1	proband	385	quad	0	0	0
	14542.p1	proband	429	quad	0	0	0
	11563.p1	proband	480	quad	1	1	0
	11437.p1	proband	382	quad	0	0	0
	14093.p1	proband	495	quad	1	0	0
	13788.p1	proband	440	quad	0	0	0
	13739.p1	proband	467	quad	1	1	1
	11818.p1	proband	449	quad	0	0	0
	13048.p1	proband	367	quad	0	0	0
	14260.p1	proband	494	quad	0	0	0
	13271.p1	proband	398	quad	0	0	0
	11984.p1	proband	489	quad	0	0	0
	11766.p1	proband	355	quad	0	0	0
	14008.p1	proband	372	quad	0	0	0
	14329.p1	proband	390	quad	0	0	0
	11665.p1	proband	346	quad	0	0	0
	11305.p1	proband	420	quad	0	0	0
	14187.p1	proband	373	quad	0	0	0
	11041.p1	proband	352	quad	1	0	0
	12690.p1	proband	384	quad	0	0	0
	12787.p1	proband	474	quad	0	0	0
	11869.p1	proband	389	quad	0	0	0
	14370.p1	proband	686	quad	0	0	0
	12879.p1	proband	404	quad	0	0	0
	12187.p1	proband	324	quad	0	0	0
	12011.p1	proband	573	quad	0	0	0
	12285.p1	proband	504	quad	0	0	0
	13804.p1	proband	409	quad	0	0	0
	14228.p1	proband	440	quad	0	0	0
	11824.p1	proband	446	quad	0	0	0
	13619.p1	proband	408	quad	0	0	0
	11010.p1	proband	413	quad	0	0	0
	13766.p1	proband	384	quad	0	0	0
	11808.p1	proband	447	quad	1	1	0
	13798.p1	proband	445	quad	0	0	0
	13961.p1	proband	414	quad	0	0	0
	12228.p1	proband	382	quad	0	0	0
	11571.p1	proband	390	quad	0	0	0
	13608.p1	proband	379	quad	1	1	1
	14679.p1	proband	501	quad	0	0	0
	11491.p1	proband	342	quad	0	0	0
	12515.p1	proband	372	quad	0	0	0
	13366.p1	proband	338	quad	0	0	0
	14017.p1	proband	375	quad	0	0	0
	14559.p1	proband	350	quad	1	1	1
	14308.p1	proband	381	quad	1	1	1
	14174.p1	proband	392	quad	0	0	0
	14153.p1	proband	526	quad	0	0	0
	14128.p1	proband	329	quad	0	0	0
	12457.p1	proband	373	quad	0	0	0
	11797.p1	proband	404	quad	0	0	0
	12076.p1	proband	400	quad	0	0	0
	11441.p1	proband	361	quad	0	0	0
	12302.p1	proband	447	quad	0	0	0
	13578.p1	proband	368	quad	0	0	0
	13616.p1	proband	390	quad	1	1	0
	11657.p1	proband	434	quad	0	0	0
	14303.p1	proband	382	quad	0	0	0
	11715.p1	proband	396	quad	1	1	0
	11466.p1	proband	310	quad	1	1	0
	13628.p1	proband	515	quad	0	0	0
	11722.p1	proband	340	quad	0	0	0
	12792.p1	proband	453	quad	1	1	0
	13601.p1	proband	430	quad	0	0	0
	11740.p1	proband	429	quad	0	0	0
	14135.p1	proband	398	quad	0	0	0
	14359.p1	proband	330	quad	0	0	0
	11142.p1	proband	268	quad	0	0	0
	11280.p1	proband	427	quad	0	0	0
	13727.p1	proband	397	quad	0	0	0
	14254.p1	proband	366	quad	0	0	0
	14609.p1	proband	367	quad	0	0	0
	14532.p1	proband	364	quad	0	0	0
	14232.p1	proband	334	quad	0	0	0
	12163.p1	proband	437	quad	0	0	0
	14513.p1	proband	483	quad	0	0	0
	14084.p1	proband	404	quad	0	0	0
	11353.p1	proband	376	quad	0	0	0
	13555.p1	proband	505	quad	0	0	0
	13561.p1	proband	400	quad	0	0	0
	14638.p1	proband	393	quad	0	0	0
	13726.p1	proband	327	quad	0	0	0
	14270.p1	proband	374	quad	0	0	0
	11593.p1	proband	NA	quad	0	0	0
	11937.p1	proband	NA	quad	0	0	0
	11705.p1	proband	NA	quad	0	0	0
	13062.p1	proband	334	quad	0	0	0
	14448.p1	proband	311	quad	0	0	0
	12563.p1	proband	424	quad	1	1	1
	12388.p1	proband	456	quad	0	0	0
	14064.p1	proband	561	quad	0	0	0
	11572.p1	proband	531	quad	0	0	0
	11138.p1	proband	NA	quad	0	0	0
	11405.p1	proband	NA	quad	0	0	0
	14636.p1	proband	429	quad	0	0	0
	13930.p1	proband	421	quad	0	0	0
	13867.p1	proband	382	quad	0	0	0
	13522.p1	proband	399	quad	0	0	0
	12707.p1	proband	352	quad	0	0	0
	12675.p1	proband	386	quad	0	0	0
	12484.p1	proband	327	quad	0	0	0
	12070.p1	proband	345	quad	1	1	0
	12066.p1	proband	288	quad	1	1	0
	11180.p1	proband	304	quad	0	0	0
	12643.p1	proband	407	quad	0	0	0
	11800.p1	proband	394	quad	0	0	0
	11611.p1	proband	414	quad	0	0	0
	11512.p1	proband	416	quad	0	0	0
	11508.p1	proband	416	quad	0	0	0
	11382.p1	proband	448	quad	0	0	0
	14699.p1	proband	441	quad	0	0	0
	14698.p1	proband	379	quad	0	0	0
	14696.p1	proband	291	quad	0	0	0
	14694.p1	proband	432	quad	0	0	0
	14692.p1	proband	321	quad	0	0	0
	14691.p1	proband	425	quad	0	0	0
	14686.p1	proband	331	quad	0	0	0
	14684.p1	proband	371	quad	0	0	0
	14680.p1	proband	410	quad	0	0	0
	14677.p1	proband	395	quad	0	0	0
	14676.p1	proband	331	quad	0	0	0
	14675.p1	proband	327	quad	0	0	0
	14671.p1	proband	504	quad	0	0	0
	14669.p1	proband	364	quad	0	0	0
	14664.p1	proband	296	quad	0	0	0
	14661.p1	proband	422	quad	0	0	0
	14660.p1	proband	467	quad	0	0	0
	14653.p1	proband	377	quad	0	0	0
	14652.p1	proband	477	quad	0	0	0
	14649.p1	proband	397	quad	0	0	0
	14648.p1	proband	349	quad	0	0	0
	14646.p1	proband	316	quad	0	0	0
	14642.p1	proband	584	quad	0	0	0
	14641.p1	proband	365	quad	0	0	0
	14640.p1	proband	344	quad	0	0	0
	14637.p1	proband	512	quad	0	0	0
	14635.p1	proband	337	quad	0	0	0
	14633.p1	proband	367	quad	0	0	0
	14631.p1	proband	436	quad	1	1	0
	14629.p1	proband	469	quad	0	0	0
	14623.p1	proband	317	quad	0	0	0
	14619.p1	proband	328	quad	0	0	0
	14618.p1	proband	302	quad	0	0	0
	14617.p1	proband	440	quad	0	0	0
	14615.p1	proband	412	quad	0	0	0
	14613.p1	proband	468	quad	2	2	0
	14610.p1	proband	387	quad	0	0	0
	14608.p1	proband	377	quad	0	0	0
	14607.p1	proband	343	quad	0	0	0
	14606.p1	proband	385	quad	0	0	0
	14604.p1	proband	384	quad	1	1	0
	14603.p1	proband	473	quad	0	0	0
	14602.p1	proband	355	quad	0	0	0
	14601.p1	proband	354	quad	0	0	0
	14598.p1	proband	407	quad	0	0	0
	14596.p1	proband	261	quad	1	1	1
	14594.p1	proband	302	quad	0	0	0
	14593.p1	proband	351	quad	0	0	0
	14592.p1	proband	426	quad	1	1	0
	14591.p1	proband	390	quad	0	0	0
	14590.p1	proband	567	quad	0	0	0
	14586.p1	proband	375	quad	0	0	0
	14582.p1	proband	344	quad	0	0	0
	14578.p1	proband	284	quad	1	1	0
	14577.p1	proband	386	quad	0	0	0
	14576.p1	proband	352	quad	0	0	0
	14574.p1	proband	395	quad	0	0	0
	14573.p1	proband	274	quad	0	0	0
	14572.p1	proband	466	quad	0	0	0
	14571.p1	proband	304	quad	0	0	0
	14570.p1	proband	489	quad	0	0	0
	14568.p1	proband	495	quad	0	0	0
	14566.p1	proband	349	quad	0	0	0
	14563.p1	proband	463	quad	1	1	0
	14561.p1	proband	438	quad	0	0	0
	14560.p1	proband	533	quad	0	0	0
	14558.p1	proband	367	quad	0	0	0
	14557.p1	proband	418	quad	0	0	0
	14555.p1	proband	331	quad	0	0	0
	14554.p1	proband	439	quad	0	0	0
	14549.p1	proband	338	quad	0	0	0
	14548.p1	proband	290	quad	0	0	0
	14547.p1	proband	433	quad	0	0	0
	14545.p1	proband	411	quad	0	0	0
	14544.p1	proband	354	quad	0	0	0
	14541.p1	proband	397	quad	0	0	0
	14539.p1	proband	424	quad	0	0	0
	14538.p1	proband	299	quad	0	0	0
	14537.p1	proband	435	quad	1	1	0
	14535.p1	proband	434	quad	1	1	0
	14527.p1	proband	381	quad	0	0	0
	14524.p1	proband	303	quad	0	0	0
	14522.p1	proband	419	quad	0	0	0
	14521.p1	proband	273	quad	0	0	0
	14520.p1	proband	446	quad	0	0	0
	14519.p1	proband	406	quad	0	0	0
	14515.p1	proband	379	quad	0	0	0
	14514.p1	proband	302	quad	0	0	0
	14509.p1	proband	368	quad	0	0	0
	14506.p1	proband	428	quad	0	0	0
	14505.p1	proband	458	quad	0	0	0
	14502.p1	proband	373	quad	0	0	0
	14501.p1	proband	261	quad	0	0	0
	14500.p1	proband	453	quad	0	0	0
	14498.p1	proband	463	quad	0	0	0
	14497.p1	proband	329	quad	0	0	0
	14496.p1	proband	533	quad	0	0	0
	14495.p1	proband	405	quad	0	0	0
	14493.p1	proband	327	quad	0	0	0
	14492.p1	proband	486	quad	0	0	0
	14491.p1	proband	383	quad	1	1	0
	14489.p1	proband	320	quad	0	0	0
	14482.p1	proband	560	quad	0	0	0
	14481.p1	proband	352	quad	0	0	0
	14480.p1	proband	351	quad	0	0	0
	14479.p1	proband	371	quad	0	0	0
	14473.p1	proband	401	quad	1	1	0
	14470.p1	proband	414	quad	0	0	0
	14469.p1	proband	383	quad	0	0	0
	14460.p1	proband	385	quad	0	0	0
	14458.p1	proband	362	quad	0	0	0
	14456.p1	proband	424	quad	0	0	0
	14453.p1	proband	333	quad	0	0	0
	14450.p1	proband	443	quad	0	0	0
	14449.p1	proband	404	quad	0	0	0
	14446.p1	proband	456	quad	0	0	0
	14444.p1	proband	318	quad	0	0	0
	14435.p1	proband	365	quad	0	0	0
	14432.p1	proband	352	quad	0	0	0
	14427.p1	proband	441	quad	0	0	0
	14425.p1	proband	444	quad	0	0	0
	14424.p1	proband	261	quad	0	0	0
	14423.p1	proband	345	quad	0	0	0
	14422.p1	proband	421	quad	0	0	0
	14419.p1	proband	357	quad	0	0	0
	14418.p1	proband	372	quad	0	0	0
	14417.p1	proband	400	quad	0	0	0
	14415.p1	proband	427	quad	0	0	0
	14414.p1	proband	407	quad	0	0	0
	14413.p1	proband	307	quad	0	0	0
	14412.p1	proband	386	quad	0	0	0
	14411.p1	proband	368	quad	0	0	0
	14410.p1	proband	331	quad	0	0	0
	14407.p1	proband	432	quad	0	0	0
	14405.p1	proband	399	quad	1	1	0
	14404.p1	proband	463	quad	0	0	0
	14402.p1	proband	437	quad	1	1	1
	14401.p1	proband	466	quad	1	1	1
	14397.p1	proband	382	quad	0	0	0
	14395.p1	proband	484	quad	0	0	0
	14394.p1	proband	367	quad	0	0	0
	14391.p1	proband	393	quad	0	0	0
	14390.p1	proband	344	quad	0	0	0
	14386.p1	proband	495	quad	0	0	0
	14384.p1	proband	437	quad	0	0	0
	14381.p1	proband	370	quad	0	0	0
	14380.p1	proband	347	quad	0	0	0
	14379.p1	proband	396	quad	0	0	0
	14378.p1	proband	443	quad	0	0	0
	14375.p1	proband	391	quad	0	0	0
	14374.p1	proband	346	quad	0	0	0
	14372.p1	proband	426	quad	0	0	0
	14371.p1	proband	386	quad	0	0	0
	14368.p1	proband	310	quad	0	0	0
	14367.p1	proband	384	quad	0	0	0
	14366.p1	proband	425	quad	0	0	0
	14364.p1	proband	351	quad	0	0	0
	14363.p1	proband	488	quad	0	0	0
	14362.p1	proband	397	quad	0	0	0
	14360.p1	proband	415	quad	0	0	0
	14357.p1	proband	434	quad	0	0	0
	14356.p1	proband	332	quad	0	0	0
	14354.p1	proband	294	quad	0	0	0
	14351.p1	proband	462	quad	0	0	0
	14350.p1	proband	439	quad	0	0	0
	14349.p1	proband	423	quad	0	0	0
	14348.p1	proband	459	quad	0	0	0
	14344.p1	proband	266	quad	0	0	0
	14337.p1	proband	499	quad	0	0	0
	14335.p1	proband	374	quad	0	0	0
	14334.p1	proband	325	quad	0	0	0
	14333.p1	proband	308	quad	0	0	0
	14327.p1	proband	303	quad	0	0	0
	14323.p1	proband	402	quad	0	0	0
	14321.p1	proband	394	quad	0	0	0
	14320.p1	proband	481	quad	0	0	0
	14319.p1	proband	443	quad	0	0	0
	14317.p1	proband	430	quad	0	0	0
	14316.p1	proband	371	quad	0	0	0
	14315.p1	proband	367	quad	0	0	0
	14314.p1	proband	340	quad	0	0	0
	14311.p1	proband	318	quad	1	1	0
	14310.p1	proband	425	quad	1	1	1
	14309.p1	proband	435	quad	0	0	0
	14307.p1	proband	461	quad	1	1	0
	14306.p1	proband	292	quad	0	0	0
	14305.p1	proband	353	quad	0	0	0
	14304.p1	proband	386	quad	0	0	0
	14301.p1	proband	316	quad	1	1	0
	14300.p1	proband	572	quad	0	0	0
	14297.p1	proband	394	quad	0	0	0
	14296.p1	proband	444	quad	0	0	0
	14295.p1	proband	270	quad	0	0	0
	14293.p1	proband	377	quad	0	0	0
	14291.p1	proband	423	quad	0	0	0
	14290.p1	proband	345	quad	0	0	0
	14288.p1	proband	392	quad	0	0	0
	14286.p1	proband	404	quad	0	0	0
	14285.p1	proband	395	quad	0	0	0
	14284.p1	proband	392	quad	0	0	0
	14282.p1	proband	426	quad	0	0	0
	14279.p1	proband	329	quad	0	0	0
	14278.p1	proband	359	quad	0	0	0
	14272.p1	proband	455	quad	0	0	0
	14271.p1	proband	457	quad	0	0	0
	14268.p1	proband	392	quad	0	0	0
	14267.p1	proband	300	quad	0	0	0
	14264.p1	proband	462	quad	0	0	0
	14263.p1	proband	293	quad	0	0	0
	14261.p1	proband	435	quad	0	0	0
	14258.p1	proband	364	quad	1	1	0
	14257.p1	proband	455	quad	1	1	0
	14249.p1	proband	413	quad	0	0	0
	14247.p1	proband	295	quad	0	0	0
	14245.p1	proband	388	quad	0	0	0
	14244.p1	proband	412	quad	0	0	0
	14242.p1	proband	385	quad	0	0	0
	14241.p1	proband	336	quad	0	0	0
	14237.p1	proband	474	quad	0	0	0
	14236.p1	proband	302	quad	0	0	0
	14229.p1	proband	345	quad	0	0	0
	14227.p1	proband	356	quad	0	0	0
	14225.p1	proband	396	quad	0	0	0
	14224.p1	proband	448	quad	0	0	0
	14219.p1	proband	396	quad	0	0	0
	14216.p1	proband	380	quad	0	0	0
	14215.p1	proband	355	quad	0	0	0
	14214.p1	proband	326	quad	0	0	0
	14212.p1	proband	457	quad	0	0	0
	14211.p1	proband	348	quad	0	0	0
	14210.p1	proband	447	quad	1	1	0
	14209.p1	proband	553	quad	0	0	0
	14208.p1	proband	313	quad	0	0	0
	14207.p1	proband	530	quad	0	0	0
	14206.p1	proband	272	quad	0	0	0
	14203.p1	proband	468	quad	1	1	0
	14202.p1	proband	368	quad	0	0	0
	14201.p1	proband	419	quad	0	0	0
	14197.p1	proband	439	quad	0	0	0
	14192.p1	proband	392	quad	0	0	0
	14186.p1	proband	435	quad	0	0	0
	14185.p1	proband	417	quad	0	0	0
	14183.p1	proband	403	quad	0	0	0
	14180.p1	proband	460	quad	0	0	0
	14179.p1	proband	432	quad	0	0	0
	14178.p1	proband	455	quad	0	0	0
	14169.p1	proband	388	quad	0	0	0
	14168.p1	proband	430	quad	0	0	0
	14167.p1	proband	382	quad	0	0	0
	14161.p1	proband	369	quad	0	0	0
	14160.p1	proband	398	quad	0	0	0
	14158.p1	proband	371	quad	0	0	0
	14155.p1	proband	380	quad	0	0	0
	14154.p1	proband	366	quad	0	0	0
	14152.p1	proband	364	quad	0	0	0
	14151.p1	proband	254	quad	0	0	0
	14150.p1	proband	392	quad	0	0	0
	14149.p1	proband	373	quad	0	0	0
	14147.p1	proband	343	quad	1	1	1
	14146.p1	proband	472	quad	0	0	0
	14142.p1	proband	410	quad	0	0	0
	14141.p1	proband	344	quad	0	0	0
	14137.p1	proband	554	quad	0	0	0
	14132.p1	proband	491	quad	0	0	0
	14127.p1	proband	338	quad	0	0	0
	14125.p1	proband	380	quad	0	0	0
	14124.p1	proband	365	quad	0	0	0
	14123.p1	proband	398	quad	0	0	0
	14122.p1	proband	318	quad	1	1	0
	14119.p1	proband	358	quad	0	0	0
	14118.p1	proband	385	quad	0	0	0
	14117.p1	proband	379	quad	0	0	0
	14116.p1	proband	554	quad	0	0	0
	14115.p1	proband	456	quad	0	0	0
	14114.p1	proband	434	quad	1	1	0
	14113.p1	proband	307	quad	0	0	0
	14112.p1	proband	405	quad	0	0	0
	14108.p1	proband	423	quad	0	0	0
	14107.p1	proband	447	quad	1	1	0
	14104.p1	proband	691	quad	0	0	0
	14097.p1	proband	333	quad	0	0	0
	14096.p1	proband	273	quad	0	0	0
	14095.p1	proband	334	quad	0	0	0
	14090.p1	proband	429	quad	0	0	0
	14088.p1	proband	375	quad	0	0	0
	14086.p1	proband	369	quad	1	1	0
	14082.p1	proband	330	quad	0	0	0
	14081.p1	proband	495	quad	0	0	0
	14080.p1	proband	389	quad	0	0	0
	14077.p1	proband	344	quad	0	0	0
	14075.p1	proband	537	quad	1	1	0
	14071.p1	proband	407	quad	0	0	0
	14070.p1	proband	450	quad	0	0	0
	14066.p1	proband	430	quad	0	0	0
	14065.p1	proband	474	quad	0	0	0
	14063.p1	proband	378	quad	0	0	0
	14058.p1	proband	461	quad	0	0	0
	14053.p1	proband	227	quad	0	0	0
	14052.p1	proband	437	quad	0	0	0
	14051.p1	proband	408	quad	0	0	0
	14048.p1	proband	407	quad	0	0	0
	14047.p1	proband	427	quad	0	0	0
	14044.p1	proband	475	quad	0	0	0
	14043.p1	proband	443	quad	0	0	0
	14041.p1	proband	469	quad	0	0	0
	14040.p1	proband	337	quad	0	0	0
	14039.p1	proband	351	quad	0	0	0
	14038.p1	proband	352	quad	0	0	0
	14037.p1	proband	475	quad	0	0	0
	14036.p1	proband	422	quad	0	0	0
	14031.p1	proband	343	quad	0	0	0
	14027.p1	proband	365	quad	0	0	0
	14026.p1	proband	386	quad	0	0	0
	14022.p1	proband	463	quad	0	0	0
	14015.p1	proband	513	quad	0	0	0
	14009.p1	proband	366	quad	0	0	0
	14007.p1	proband	471	quad	0	0	0
	14005.p1	proband	435	quad	0	0	0
	14004.p1	proband	453	quad	0	0	0
	14003.p1	proband	472	quad	1	1	1
	13998.p1	proband	448	quad	0	0	0
	13997.p1	proband	422	quad	0	0	0
	13992.p1	proband	371	quad	0	0	0
	13988.p1	proband	344	quad	0	0	0
	13985.p1	proband	496	quad	0	0	0
	13984.p1	proband	374	quad	0	0	0
	13981.p1	proband	468	quad	0	0	0
	13980.p1	proband	387	quad	0	0	0
	13977.p1	proband	338	quad	1	1	0
	13976.p1	proband	374	quad	0	0	0
	13972.p1	proband	397	quad	1	1	0
	13971.p1	proband	375	quad	0	0	0
	13968.p1	proband	348	quad	0	0	0
	13967.p1	proband	519	quad	0	0	0
	13966.p1	proband	424	quad	0	0	0
	13965.p1	proband	331	quad	0	0	0
	13964.p1	proband	525	quad	0	0	0
	13963.p1	proband	384	quad	0	0	0
	13957.p1	proband	329	quad	0	0	0
	13956.p1	proband	398	quad	0	0	0
	13954.p1	proband	409	quad	0	0	0
	13952.p1	proband	395	quad	0	0	0
	13949.p1	proband	449	quad	0	0	0
	13947.p1	proband	480	quad	0	0	0
	13946.p1	proband	522	quad	0	0	0
	13945.p1	proband	471	quad	0	0	0
	13944.p1	proband	331	quad	0	0	0
	13942.p1	proband	502	quad	0	0	0
	13941.p1	proband	394	quad	0	0	0
	13940.p1	proband	448	quad	0	0	0
	13939.p1	proband	512	quad	0	0	0
	13938.p1	proband	306	quad	0	0	0
	13934.p1	proband	481	quad	0	0	0
	13931.p1	proband	391	quad	0	0	0
	13929.p1	proband	367	quad	0	0	0
	13928.p1	proband	344	quad	0	0	0
	13925.p1	proband	368	quad	0	0	0
	13923.p1	proband	312	quad	0	0	0
	13922.p1	proband	299	quad	0	0	0
	13921.p1	proband	323	quad	0	0	0
	13918.p1	proband	311	quad	0	0	0
	13916.p1	proband	390	quad	0	0	0
	13915.p1	proband	389	quad	0	0	0
	13913.p1	proband	352	quad	1	1	0
	13912.p1	proband	361	quad	0	0	0
	13909.p1	proband	335	quad	0	0	0
	13907.p1	proband	385	quad	0	0	0
	13895.p1	proband	407	quad	1	1	1
	13893.p1	proband	321	quad	0	0	0
	13892.p1	proband	465	quad	0	0	0
	13891.p1	proband	406	quad	0	0	0
	13889.p1	proband	375	quad	0	0	0
	13888.p1	proband	334	quad	0	0	0
	13887.p1	proband	470	quad	0	0	0
	13886.p1	proband	367	quad	0	0	0
	13881.p1	proband	585	quad	0	0	0
	13880.p1	proband	442	quad	0	0	0
	13879.p1	proband	406	quad	0	0	0
	13875.p1	proband	450	quad	0	0	0
	13874.p1	proband	529	quad	0	0	0
	13872.p1	proband	396	quad	0	0	0
	13870.p1	proband	358	quad	0	0	0
	13868.p1	proband	257	quad	0	0	0
	13866.p1	proband	434	quad	0	0	0
	13865.p1	proband	364	quad	0	0	0
	13864.p1	proband	448	quad	0	0	0
	13858.p1	proband	382	quad	0	0	0
	13856.p1	proband	424	quad	0	0	0
	13854.p1	proband	379	quad	0	0	0
	13853.p1	proband	448	quad	0	0	0
	13852.p1	proband	421	quad	0	0	0
	13850.p1	proband	386	quad	0	0	0
	13849.p1	proband	382	quad	1	1	0
	13848.p1	proband	555	quad	0	0	0
	13843.p1	proband	386	quad	0	0	0
	13842.p1	proband	293	quad	0	0	0
	13841.p1	proband	494	quad	0	0	0
	13839.p1	proband	378	quad	1	1	0
	13838.p1	proband	439	quad	0	0	0
	13837.p1	proband	456	quad	0	0	0
	13836.p1	proband	302	quad	0	0	0
	13835.p1	proband	426	quad	0	0	0
	13831.p1	proband	374	quad	0	0	0
	13825.p1	proband	260	quad	0	0	0
	13823.p1	proband	386	quad	0	0	0
	13821.p1	proband	563	quad	0	0	0
	13820.p1	proband	425	quad	0	0	0
	13809.p1	proband	412	quad	1	1	1
	13807.p1	proband	471	quad	0	0	0
	13805.p1	proband	406	quad	0	0	0
	13802.p1	proband	432	quad	0	0	0
	13801.p1	proband	421	quad	0	0	0
	13800.p1	proband	407	quad	0	0	0
	13792.p1	proband	354	quad	0	0	0
	13784.p1	proband	531	quad	0	0	0
	13781.p1	proband	379	quad	0	0	0
	13780.p1	proband	357	quad	0	0	0
	13777.p1	proband	408	quad	0	0	0
	13776.p1	proband	348	quad	0	0	0
	13774.p1	proband	278	quad	0	0	0
	13773.p1	proband	392	quad	0	0	0
	13772.p1	proband	544	quad	0	0	0
	13771.p1	proband	499	quad	0	0	0
	13770.p1	proband	362	quad	0	0	0
	13764.p1	proband	333	quad	0	0	0
	13763.p1	proband	401	quad	0	0	0
	13760.p1	proband	614	quad	1	1	1
	13752.p1	proband	313	quad	0	0	0
	13750.p1	proband	433	quad	0	0	0
	13748.p1	proband	402	quad	0	0	0
	13747.p1	proband	528	quad	0	0	0
	13746.p1	proband	321	quad	0	0	0
	13744.p1	proband	448	quad	0	0	0
	13738.p1	proband	385	quad	0	0	0
	13737.p1	proband	306	quad	0	0	0
	13736.p1	proband	400	quad	0	0	0
	13730.p1	proband	417	quad	0	0	0
	13725.p1	proband	453	quad	0	0	0
	13724.p1	proband	434	quad	0	0	0
	13723.p1	proband	410	quad	0	0	0
	13722.p1	proband	438	quad	0	0	0
	13721.p1	proband	284	quad	0	0	0
	13720.p1	proband	368	quad	0	0	0
	13718.p1	proband	339	quad	0	0	0
	13714.p1	proband	369	quad	0	0	0
	13712.p1	proband	398	quad	0	0	0
	13710.p1	proband	387	quad	1	1	0
	13709.p1	proband	446	quad	0	0	0
	13705.p1	proband	492	quad	0	0	0
	13702.p1	proband	424	quad	1	1	0
	13694.p1	proband	492	quad	0	0	0
	13692.p1	proband	369	quad	0	0	0
	13689.p1	proband	382	quad	0	0	0
	13688.p1	proband	410	quad	1	1	0
	13687.p1	proband	368	quad	0	0	0
	13684.p1	proband	371	quad	0	0	0
	13683.p1	proband	479	quad	0	0	0
	13682.p1	proband	380	quad	0	0	0
	13681.p1	proband	375	quad	0	0	0
	13680.p1	proband	272	quad	0	0	0
	13679.p1	proband	459	quad	0	0	0
	13673.p1	proband	438	quad	0	0	0
	13671.p1	proband	400	quad	0	0	0
	13666.p1	proband	261	quad	0	0	0
	13663.p1	proband	337	quad	0	0	0
	13654.p1	proband	389	quad	0	0	0
	13653.p1	proband	417	quad	0	0	0
	13651.p1	proband	350	quad	0	0	0
	13649.p1	proband	513	quad	0	0	0
	13645.p1	proband	429	quad	0	0	0
	13644.p1	proband	460	quad	0	0	0
	13639.p1	proband	470	quad	0	0	0
	13637.p1	proband	344	quad	0	0	0
	13636.p1	proband	361	quad	0	0	0
	13634.p1	proband	353	quad	1	1	1
	13632.p1	proband	394	quad	0	0	0
	13630.p1	proband	498	quad	1	1	0
	13625.p1	proband	331	quad	0	0	0
	13623.p1	proband	410	quad	0	0	0
	13620.p1	proband	467	quad	0	0	0
	13617.p1	proband	338	quad	0	0	0
	13613.p1	proband	437	quad	0	0	0
	13611.p1	proband	406	quad	0	0	0
	13609.p1	proband	445	quad	0	0	0
	13602.p1	proband	449	quad	1	1	0
	13600.p1	proband	343	quad	0	0	0
	13599.p1	proband	467	quad	0	0	0
	13593.p1	proband	255	quad	0	0	0
	13590.p1	proband	373	quad	2	2	0
	13589.p1	proband	395	quad	0	0	0
	13586.p1	proband	325	quad	1	1	0
	13584.p1	proband	354	quad	0	0	0
	13583.p1	proband	475	quad	0	0	0
	13582.p1	proband	417	quad	1	1	1
	13581.p1	proband	360	quad	0	0	0
	13579.p1	proband	392	quad	0	0	0
	13577.p1	proband	552	quad	0	0	0
	13575.p1	proband	377	quad	0	0	0
	13574.p1	proband	413	quad	0	0	0
	13570.p1	proband	375	quad	0	0	0
	13567.p1	proband	464	quad	0	0	0
	13564.p1	proband	466	quad	0	0	0
	13562.p1	proband	480	quad	0	0	0
	13556.p1	proband	471	quad	0	0	0
	13551.p1	proband	285	quad	1	1	0
	13548.p1	proband	427	quad	2	2	0
	13547.p1	proband	486	quad	0	0	0
	13546.p1	proband	463	quad	0	0	0
	13543.p1	proband	504	quad	0	0	0
	13542.p1	proband	422	quad	0	0	0
	13540.p1	proband	550	quad	0	0	0
	13539.p1	proband	565	quad	0	0	0
	13538.p1	proband	479	quad	0	0	0
	13537.p1	proband	362	quad	0	0	0
	13535.p1	proband	264	quad	0	0	0
	13533.p1	proband	457	quad	0	0	0
	13531.p1	proband	456	quad	0	0	0
	13529.p1	proband	451	quad	0	0	0
	13528.p1	proband	422	quad	0	0	0
	13524.p1	proband	328	quad	0	0	0
	13523.p1	proband	421	quad	0	0	0
	13520.p1	proband	480	quad	0	0	0
	13518.p1	proband	400	quad	0	0	0
	13512.p1	proband	357	quad	0	0	0
	13509.p1	proband	444	quad	0	0	0
	13508.p1	proband	407	quad	0	0	0
	13506.p1	proband	364	quad	1	1	0
	13505.p1	proband	426	quad	0	0	0
	13503.p1	proband	482	quad	0	0	0
	13502.p1	proband	367	quad	0	0	0
	13499.p1	proband	443	quad	0	0	0
	13498.p1	proband	356	quad	0	0	0
	13496.p1	proband	449	quad	0	0	0
	13493.p1	proband	382	quad	0	0	0
	13486.p1	proband	310	quad	0	0	0
	13484.p1	proband	357	quad	0	0	0
	13478.p1	proband	418	quad	0	0	0
	13466.p1	proband	362	quad	0	0	0
	13462.p1	proband	405	quad	0	0	0
	13456.p1	proband	404	quad	0	0	0
	13444.p1	proband	359	quad	0	0	0
	13443.p1	proband	298	quad	0	0	0
	13439.p1	proband	391	quad	1	1	0
	13438.p1	proband	443	quad	0	0	0
	13424.p1	proband	441	quad	0	0	0
	13417.p1	proband	331	quad	0	0	0
	13403.p1	proband	398	quad	0	0	0
	13396.p1	proband	409	quad	0	0	0
	13394.p1	proband	311	quad	0	0	0
	13393.p1	proband	510	quad	0	0	0
	13391.p1	proband	484	quad	0	0	0
	13390.p1	proband	587	quad	0	0	0
	13389.p1	proband	348	quad	0	0	0
	13385.p1	proband	303	quad	0	0	0
	13383.p1	proband	412	quad	0	0	0
	13381.p1	proband	412	quad	0	0	0
	13375.p1	proband	353	quad	0	0	0
	13374.p1	proband	413	quad	0	0	0
	13364.p1	proband	487	quad	1	1	0
	13358.p1	proband	436	quad	0	0	0
	13351.p1	proband	498	quad	0	0	0
	13344.p1	proband	350	quad	1	1	0
	13340.p1	proband	411	quad	0	0	0
	13338.p1	proband	315	quad	0	0	0
	13332.p1	proband	394	quad	0	0	0
	13330.p1	proband	468	quad	0	0	0
	13328.p1	proband	337	quad	0	0	0
	13324.p1	proband	539	quad	0	0	0
	13322.p1	proband	348	quad	0	0	0
	13319.p1	proband	337	quad	0	0	0
	13317.p1	proband	378	quad	0	0	0
	13316.p1	proband	404	quad	0	0	0
	13315.p1	proband	417	quad	0	0	0
	13312.p1	proband	386	quad	0	0	0
	13311.p1	proband	412	quad	0	0	0
	13309.p1	proband	459	quad	0	0	0
	13307.p1	proband	432	quad	0	0	0
	13306.p1	proband	484	quad	0	0	0
	13305.p1	proband	397	quad	0	0	0
	13304.p1	proband	405	quad	0	0	0
	13302.p1	proband	347	quad	0	0	0
	13300.p1	proband	447	quad	0	0	0
	13289.p1	proband	452	quad	1	1	0
	13287.p1	proband	355	quad	0	0	0
	13284.p1	proband	309	quad	0	0	0
	13283.p1	proband	450	quad	0	0	0
	13279.p1	proband	383	quad	0	0	0
	13272.p1	proband	417	quad	0	0	0
	13269.p1	proband	377	quad	0	0	0
	13267.p1	proband	386	quad	0	0	0
	13266.p1	proband	366	quad	0	0	0
	13265.p1	proband	439	quad	0	0	0
	13264.p1	proband	408	quad	0	0	0
	13263.p1	proband	291	quad	0	0	0
	13259.p1	proband	248	quad	0	0	0
	13258.p1	proband	252	quad	0	0	0
	13254.p1	proband	279	quad	1	1	0
	13252.p1	proband	410	quad	0	0	0
	13251.p1	proband	420	quad	0	0	0
	13250.p1	proband	375	quad	0	0	0
	13239.p1	proband	301	quad	0	0	0
	13237.p1	proband	437	quad	0	0	0
	13236.p1	proband	495	quad	0	0	0
	13234.p1	proband	482	quad	1	1	0
	13233.p1	proband	263	quad	0	0	0
	13227.p1	proband	304	quad	0	0	0
	13226.p1	proband	504	quad	0	0	0
	13218.p1	proband	439	quad	0	0	0
	13216.p1	proband	315	quad	0	0	0
	13215.p1	proband	379	quad	0	0	0
	13214.p1	proband	318	quad	0	0	0
	13210.p1	proband	266	quad	0	0	0
	13204.p1	proband	486	quad	0	0	0
	13203.p1	proband	449	quad	0	0	0
	13196.p1	proband	308	quad	0	0	0
	13193.p1	proband	476	quad	0	0	0
	13191.p1	proband	269	quad	0	0	0
	13180.p1	proband	314	quad	0	0	0
	13175.p1	proband	290	quad	0	0	0
	13174.p1	proband	369	quad	0	0	0
	13171.p1	proband	500	quad	0	0	0
	13169.p1	proband	422	quad	0	0	0
	13166.p1	proband	417	quad	0	0	0
	13163.p1	proband	643	quad	0	0	0
	13160.p1	proband	516	quad	0	0	0
	13159.p1	proband	357	quad	0	0	0
	13154.p1	proband	479	quad	0	0	0
	13153.p1	proband	457	quad	0	0	0
	13151.p1	proband	407	quad	0	0	0
	13148.p1	proband	469	quad	0	0	0
	13147.p1	proband	283	quad	1	1	0
	13146.p1	proband	351	quad	0	0	0
	13144.p1	proband	337	quad	0	0	0
	13139.p1	proband	490	quad	0	0	0
	13136.p1	proband	379	quad	0	0	0
	13133.p1	proband	513	quad	0	0	0
	13131.p1	proband	415	quad	0	0	0
	13130.p1	proband	339	quad	0	0	0
	13129.p1	proband	436	quad	0	0	0
	13123.p1	proband	340	quad	0	0	0
	13120.p1	proband	430	quad	0	0	0
	13118.p1	proband	363	quad	0	0	0
	13116.p1	proband	346	quad	0	0	0
	13107.p1	proband	377	quad	0	0	0
	13104.p1	proband	347	quad	0	0	0
	13099.p1	proband	432	quad	0	0	0
	13097.p1	proband	474	quad	1	1	1
	13095.p1	proband	346	quad	0	0	0
	13093.p1	proband	359	quad	0	0	0
	13089.p1	proband	340	quad	0	0	0
	13088.p1	proband	410	quad	0	0	0
	13083.p1	proband	433	quad	0	0	0
	13080.p1	proband	290	quad	0	0	0
	13077.p1	proband	452	quad	1	1	1
	13076.p1	proband	633	quad	0	0	0
	13071.p1	proband	323	quad	0	0	0
	13066.p1	proband	424	quad	0	0	0
	13061.p1	proband	457	quad	0	0	0
	13058.p1	proband	402	quad	0	0	0
	13057.p1	proband	434	quad	0	0	0
	13054.p1	proband	355	quad	1	1	0
	13050.p1	proband	443	quad	0	0	0
	13047.p1	proband	313	quad	1	1	0
	13043.p1	proband	475	quad	0	0	0
	13042.p1	proband	369	quad	1	1	1
	13040.p1	proband	388	quad	0	0	0
	13039.p1	proband	397	quad	0	0	0
	13038.p1	proband	347	quad	0	0	0
	13035.p1	proband	397	quad	0	0	0
	13034.p1	proband	327	quad	0	0	0
	13028.p1	proband	483	quad	0	0	0
	13026.p1	proband	300	quad	0	0	0
	13023.p1	proband	584	quad	0	0	0
	13021.p1	proband	357	quad	0	0	0
	13017.p1	proband	427	quad	0	0	0
	13015.p1	proband	394	quad	0	0	0
	13010.p1	proband	494	quad	1	1	0
	13007.p1	proband	464	quad	0	0	0
	13005.p1	proband	325	quad	0	0	0
	13001.p1	proband	431	quad	0	0	0
	12997.p1	proband	445	quad	0	0	0
	12994.p1	proband	408	quad	0	0	0
	12977.p1	proband	378	quad	0	0	0
	12964.p1	proband	487	quad	0	0	0
	12962.p1	proband	372	quad	0	0	0
	12958.p1	proband	432	quad	0	0	0
	12956.p1	proband	322	quad	0	0	0
	12953.p1	proband	340	quad	0	0	0
	12951.p1	proband	362	quad	0	0	0
	12946.p1	proband	430	quad	0	0	0
	12944.p1	proband	294	quad	0	0	0
	12942.p1	proband	362	quad	0	0	0
	12940.p1	proband	294	quad	0	0	0
	12938.p1	proband	388	quad	0	0	0
	12932.p1	proband	297	quad	0	0	0
	12931.p1	proband	420	quad	0	0	0
	12925.p1	proband	356	quad	0	0	0
	12923.p1	proband	414	quad	0	0	0
	12922.p1	proband	453	quad	0	0	0
	12921.p1	proband	285	quad	0	0	0
	12919.p1	proband	378	quad	0	0	0
	12916.p1	proband	465	quad	0	0	0
	12905.p1	proband	416	quad	0	0	0
	12899.p1	proband	410	quad	0	0	0
	12894.p1	proband	299	quad	0	0	0
	12891.p1	proband	496	quad	0	0	0
	12875.p1	proband	367	quad	0	0	0
	12871.p1	proband	341	quad	0	0	0
	12869.p1	proband	374	quad	0	0	0
	12859.p1	proband	449	quad	0	0	0
	12852.p1	proband	354	quad	0	0	0
	12850.p1	proband	418	quad	0	0	0
	12838.p1	proband	275	quad	0	0	0
	12837.p1	proband	380	quad	0	0	0
	12836.p1	proband	401	quad	0	0	0
	12834.p1	proband	395	quad	0	0	0
	12833.p1	proband	379	quad	0	0	0
	12832.p1	proband	495	quad	0	0	0
	12829.p1	proband	273	quad	0	0	0
	12826.p1	proband	356	quad	1	1	0
	12810.p1	proband	366	quad	0	0	0
	12799.p1	proband	460	quad	0	0	0
	12798.p1	proband	370	quad	0	0	0
	12796.p1	proband	302	quad	0	0	0
	12795.p1	proband	566	quad	0	0	0
	12794.p1	proband	387	quad	0	0	0
	12793.p1	proband	503	quad	0	0	0
	12790.p1	proband	415	quad	0	0	0
	12788.p1	proband	377	quad	0	0	0
	12785.p1	proband	361	quad	0	0	0
	12784.p1	proband	372	quad	0	0	0
	12782.p1	proband	437	quad	0	0	0
	12780.p1	proband	376	quad	0	0	0
	12779.p1	proband	415	quad	0	0	0
	12778.p1	proband	484	quad	0	0	0
	12772.p1	proband	437	quad	0	0	0
	12770.p1	proband	367	quad	0	0	0
	12758.p1	proband	384	quad	0	0	0
	12749.p1	proband	315	quad	0	0	0
	12748.p1	proband	319	quad	0	0	0
	12743.p1	proband	311	quad	0	0	0
	12741.p1	proband	437	quad	0	0	0
	12739.p1	proband	333	quad	0	0	0
	12738.p1	proband	482	quad	0	0	0
	12731.p1	proband	282	quad	0	0	0
	12729.p1	proband	272	quad	0	0	0
	12728.p1	proband	415	quad	1	1	0
	12727.p1	proband	405	quad	0	0	0
	12723.p1	proband	376	quad	0	0	0
	12722.p1	proband	361	quad	0	0	0
	12720.p1	proband	446	quad	0	0	0
	12719.p1	proband	477	quad	0	0	0
	12716.p1	proband	474	quad	0	0	0
	12715.p1	proband	373	quad	0	0	0
	12708.p1	proband	413	quad	0	0	0
	12706.p1	proband	461	quad	0	0	0
	12704.p1	proband	338	quad	0	0	0
	12701.p1	proband	278	quad	0	0	0
	12700.p1	proband	316	quad	0	0	0
	12697.p1	proband	291	quad	0	0	0
	12694.p1	proband	357	quad	0	0	0
	12682.p1	proband	406	quad	0	0	0
	12680.p1	proband	511	quad	0	0	0
	12679.p1	proband	383	quad	0	0	0
	12676.p1	proband	479	quad	0	0	0
	12671.p1	proband	468	quad	0	0	0
	12669.p1	proband	395	quad	0	0	0
	12664.p1	proband	373	quad	0	0	0
	12662.p1	proband	469	quad	0	0	0
	12656.p1	proband	366	quad	0	0	0
	12655.p1	proband	396	quad	0	0	0
	12651.p1	proband	466	quad	0	0	0
	12650.p1	proband	421	quad	0	0	0
	12648.p1	proband	410	quad	0	0	0
	12646.p1	proband	307	quad	0	0	0
	12638.p1	proband	464	quad	0	0	0
	12637.p1	proband	323	quad	0	0	0
	12636.p1	proband	414	quad	0	0	0
	12633.p1	proband	395	quad	0	0	0
	12631.p1	proband	440	quad	0	0	0
	12628.p1	proband	429	quad	0	0	0
	12626.p1	proband	311	quad	0	0	0
	12623.p1	proband	407	quad	0	0	0
	12622.p1	proband	421	quad	1	1	0
	12618.p1	proband	486	quad	0	0	0
	12613.p1	proband	549	quad	0	0	0
	12610.p1	proband	317	quad	1	1	0
	12605.p1	proband	500	quad	0	0	0
	12602.p1	proband	345	quad	0	0	0
	12598.p1	proband	378	quad	0	0	0
	12597.p1	proband	357	quad	0	0	0
	12596.p1	proband	376	quad	0	0	0
	12592.p1	proband	528	quad	0	0	0
	12585.p1	proband	437	quad	0	0	0
	12582.p1	proband	420	quad	0	0	0
	12579.p1	proband	363	quad	0	0	0
	12578.p1	proband	480	quad	0	0	0
	12575.p1	proband	360	quad	0	0	0
	12574.p1	proband	322	quad	0	0	0
	12572.p1	proband	400	quad	0	0	0
	12568.p1	proband	528	quad	0	0	0
	12552.p1	proband	356	quad	0	0	0
	12540.p1	proband	517	quad	0	0	0
	12526.p1	proband	384	quad	0	0	0
	12524.p1	proband	368	quad	0	0	0
	12522.p1	proband	412	quad	0	0	0
	12518.p1	proband	408	quad	0	0	0
	12517.p1	proband	429	quad	0	0	0
	12510.p1	proband	562	quad	0	0	0
	12497.p1	proband	443	quad	0	0	0
	12494.p1	proband	394	quad	0	0	0
	12493.p1	proband	505	quad	0	0	0
	12492.p1	proband	464	quad	0	0	0
	12483.p1	proband	375	quad	0	0	0
	12481.p1	proband	473	quad	0	0	0
	12479.p1	proband	430	quad	0	0	0
	12478.p1	proband	388	quad	0	0	0
	12473.p1	proband	355	quad	1	1	1
	12469.p1	proband	362	quad	0	0	0
	12467.p1	proband	313	quad	0	0	0
	12462.p1	proband	480	quad	0	0	0
	12460.p1	proband	378	quad	0	0	0
	12449.p1	proband	515	quad	0	0	0
	12447.p1	proband	363	quad	0	0	0
	12445.p1	proband	342	quad	0	0	0
	12441.p1	proband	439	quad	0	0	0
	12440.p1	proband	293	quad	0	0	0
	12438.p1	proband	386	quad	0	0	0
	12426.p1	proband	405	quad	0	0	0
	12424.p1	proband	439	quad	0	0	0
	12415.p1	proband	342	quad	0	0	0
	12407.p1	proband	319	quad	0	0	0
	12403.p1	proband	332	quad	0	0	0
	12399.p1	proband	412	quad	0	0	0
	12396.p1	proband	517	quad	0	0	0
	12394.p1	proband	376	quad	0	0	0
	12390.p1	proband	390	quad	0	0	0
	12382.p1	proband	440	quad	0	0	0
	12377.p1	proband	399	quad	0	0	0
	12375.p1	proband	575	quad	0	0	0
	12369.p1	proband	399	quad	0	0	0
	12368.p1	proband	354	quad	0	0	0
	12367.p1	proband	393	quad	0	0	0
	12366.p1	proband	373	quad	0	0	0
	12363.p1	proband	462	quad	0	0	0
	12361.p1	proband	420	quad	0	0	0
	12360.p1	proband	390	quad	0	0	0
	12359.p1	proband	289	quad	0	0	0
	12358.p1	proband	342	quad	0	0	0
	12356.p1	proband	529	quad	0	0	0
	12345.p1	proband	484	quad	0	0	0
	12334.p1	proband	303	quad	0	0	0
	12324.p1	proband	379	quad	0	0	0
	12321.p1	proband	426	quad	0	0	0
	12318.p1	proband	384	quad	0	0	0
	12317.p1	proband	403	quad	0	0	0
	12301.p1	proband	355	quad	0	0	0
	12299.p1	proband	431	quad	0	0	0
	12297.p1	proband	433	quad	0	0	0
	12295.p1	proband	355	quad	0	0	0
	12281.p1	proband	436	quad	0	0	0
	12275.p1	proband	385	quad	0	0	0
	12274.p1	proband	370	quad	0	0	0
	12261.p1	proband	352	quad	0	0	0
	12257.p1	proband	403	quad	0	0	0
	12255.p1	proband	439	quad	0	0	0
	12250.p1	proband	294	quad	0	0	0
	12247.p1	proband	452	quad	0	0	0
	12246.p1	proband	377	quad	1	1	0
	12243.p1	proband	359	quad	0	0	0
	12233.p1	proband	391	quad	0	0	0
	12231.p1	proband	385	quad	0	0	0
	12227.p1	proband	321	quad	0	0	0
	12223.p1	proband	444	quad	0	0	0
	12220.p1	proband	285	quad	0	0	0
	12206.p1	proband	358	quad	0	0	0
	12201.p1	proband	358	quad	0	0	0
	12197.p1	proband	392	quad	1	1	0
	12189.p1	proband	367	quad	0	0	0
	12180.p1	proband	577	quad	0	0	0
	12175.p1	proband	573	quad	0	0	0
	12173.p1	proband	349	quad	0	0	0
	12170.p1	proband	330	quad	0	0	0
	12162.p1	proband	592	quad	0	0	0
	12160.p1	proband	372	quad	0	0	0
	12154.p1	proband	423	quad	0	0	0
	12153.p1	proband	432	quad	0	0	0
	12152.p1	proband	455	quad	0	0	0
	12121.p1	proband	312	quad	0	0	0
	12120.p1	proband	468	quad	0	0	0
	12115.p1	proband	361	quad	0	0	0
	12113.p1	proband	409	quad	0	0	0
	12096.p1	proband	377	quad	0	0	0
	12091.p1	proband	406	quad	0	0	0
	12083.p1	proband	355	quad	0	0	0
	12078.p1	proband	236	quad	0	0	0
	12071.p1	proband	412	quad	0	0	0
	12061.p1	proband	371	quad	0	0	0
	12057.p1	proband	375	quad	0	0	0
	12052.p1	proband	379	quad	1	1	0
	12048.p1	proband	440	quad	0	0	0
	12041.p1	proband	375	quad	0	0	0
	12037.p1	proband	418	quad	0	0	0
	12033.p1	proband	420	quad	0	0	0
	12030.p1	proband	488	quad	1	1	1
	12029.p1	proband	424	quad	0	0	0
	12020.p1	proband	458	quad	0	0	0
	12014.p1	proband	406	quad	0	0	0
	12006.p1	proband	523	quad	0	0	0
	12001.p1	proband	383	quad	0	0	0
	11998.p1	proband	463	quad	0	0	0
	11993.p1	proband	353	quad	0	0	0
	11981.p1	proband	393	quad	0	0	0
	11979.p1	proband	338	quad	0	0	0
	11966.p1	proband	439	quad	0	0	0
	11963.p1	proband	375	quad	0	0	0
	11959.p1	proband	302	quad	0	0	0
	11957.p1	proband	426	quad	0	0	0
	11954.p1	proband	460	quad	0	0	0
	11946.p1	proband	418	quad	0	0	0
	11944.p1	proband	362	quad	0	0	0
	11942.p1	proband	476	quad	0	0	0
	11941.p1	proband	359	quad	0	0	0
	11935.p1	proband	511	quad	0	0	0
	11933.p1	proband	421	quad	0	0	0
	11924.p1	proband	423	quad	0	0	0
	11922.p1	proband	313	quad	0	0	0
	11920.p1	proband	433	quad	0	0	0
	11918.p1	proband	401	quad	0	0	0
	11916.p1	proband	394	quad	0	0	0
	11905.p1	proband	456	quad	0	0	0
	11895.p1	proband	502	quad	0	0	0
	11894.p1	proband	504	quad	0	0	0
	11881.p1	proband	302	quad	0	0	0
	11879.p1	proband	452	quad	0	0	0
	11868.p1	proband	328	quad	0	0	0
	11860.p1	proband	425	quad	0	0	0
	11857.p1	proband	407	quad	0	0	0
	11855.p1	proband	385	quad	0	0	0
	11845.p1	proband	398	quad	0	0	0
	11838.p1	proband	489	quad	1	1	1
	11835.p1	proband	396	quad	0	0	0
	11812.p1	proband	302	quad	0	0	0
	11809.p1	proband	433	quad	0	0	0
	11798.p1	proband	399	quad	0	0	0
	11793.p1	proband	465	quad	0	0	0
	11775.p1	proband	427	quad	0	0	0
	11768.p1	proband	344	quad	0	0	0
	11765.p1	proband	477	quad	0	0	0
	11749.p1	proband	379	quad	0	0	0
	11730.p1	proband	350	quad	0	0	0
	11721.p1	proband	420	quad	0	0	0
	11720.p1	proband	338	quad	0	0	0
	11711.p1	proband	405	quad	0	0	0
	11700.p1	proband	446	quad	0	0	0
	11694.p1	proband	351	quad	0	0	0
	11685.p1	proband	428	quad	1	1	0
	11679.p1	proband	426	quad	0	0	0
	11676.p1	proband	389	quad	0	0	0
	11671.p1	proband	426	quad	0	0	0
	11667.p1	proband	367	quad	0	0	0
	11659.p1	proband	364	quad	0	0	0
	11645.p1	proband	462	quad	0	0	0
	11644.p1	proband	377	quad	0	0	0
	11642.p1	proband	427	quad	0	0	0
	11641.p1	proband	320	quad	0	0	0
	11638.p1	proband	360	quad	0	0	0
	11625.p1	proband	391	quad	0	0	0
	11622.p1	proband	416	quad	0	0	0
	11620.p1	proband	456	quad	0	0	0
	11615.p1	proband	346	quad	0	0	0
	11597.p1	proband	340	quad	0	0	0
	11590.p1	proband	290	quad	0	0	0
	11584.p1	proband	378	quad	0	0	0
	11581.p1	proband	332	quad	0	0	0
	11578.p1	proband	400	quad	0	0	0
	11575.p1	proband	395	quad	0	0	0
	11569.p1	proband	409	quad	0	0	0
	11568.p1	proband	508	quad	0	0	0
	11564.p1	proband	296	quad	0	0	0
	11561.p1	proband	429	quad	0	0	0
	11554.p1	proband	398	quad	0	0	0
	11552.p1	proband	419	quad	0	0	0
	11549.p1	proband	481	quad	0	0	0
	11546.p1	proband	406	quad	0	0	0
	11543.p1	proband	392	quad	0	0	0
	11542.p1	proband	430	quad	0	0	0
	11530.p1	proband	454	quad	0	0	0
	11522.p1	proband	384	quad	0	0	0
	11521.p1	proband	438	quad	1	1	0
	11509.p1	proband	356	quad	0	0	0
	11505.p1	proband	375	quad	0	0	0
	11504.p1	proband	443	quad	0	0	0
	11502.p1	proband	321	quad	0	0	0
	11501.p1	proband	385	quad	0	0	0
	11496.p1	proband	454	quad	0	0	0
	11495.p1	proband	426	quad	0	0	0
	11494.p1	proband	312	quad	0	0	0
	11492.p1	proband	375	quad	0	0	0
	11488.p1	proband	443	quad	0	0	0
	11479.p1	proband	360	quad	0	0	0
	11474.p1	proband	544	quad	0	0	0
	11473.p1	proband	390	quad	0	0	0
	11469.p1	proband	345	quad	0	0	0
	11463.p1	proband	489	quad	0	0	0
	11462.p1	proband	457	quad	0	0	0
	11459.p1	proband	314	quad	0	0	0
	11458.p1	proband	319	quad	0	0	0
	11456.p1	proband	518	quad	0	0	0
	11453.p1	proband	388	quad	1	1	0
	11440.p1	proband	520	quad	0	0	0
	11436.p1	proband	436	quad	0	0	0
	11429.p1	proband	443	quad	0	0	0
	11425.p1	proband	323	quad	0	0	0
	11421.p1	proband	370	quad	0	0	0
	11420.p1	proband	391	quad	0	0	0
	11415.p1	proband	397	quad	1	1	1
	11413.p1	proband	431	quad	0	0	0
	11412.p1	proband	396	quad	0	0	0
	11404.p1	proband	376	quad	0	0	0
	11399.p1	proband	363	quad	0	0	0
	11397.p1	proband	422	quad	0	0	0
	11393.p1	proband	369	quad	0	0	0
	11381.p1	proband	374	quad	0	0	0
	11378.p1	proband	418	quad	0	0	0
	11376.p1	proband	481	quad	0	0	0
	11372.p1	proband	348	quad	0	0	0
	11364.p1	proband	343	quad	0	0	0
	11360.p1	proband	387	quad	0	0	0
	11350.p1	proband	403	quad	0	0	0
	11347.p1	proband	432	quad	0	0	0
	11345.p1	proband	391	quad	0	0	0
	11341.p1	proband	496	quad	0	0	0
	11336.p1	proband	398	quad	0	0	0
	11330.p1	proband	411	quad	0	0	0
	11328.p1	proband	376	quad	0	0	0
	11325.p1	proband	382	quad	0	0	0
	11324.p1	proband	475	quad	0	0	0
	11318.p1	proband	445	quad	1	1	0
	11316.p1	proband	297	quad	0	0	0
	11310.p1	proband	355	quad	0	0	0
	11309.p1	proband	361	quad	0	0	0
	11307.p1	proband	430	quad	0	0	0
	11304.p1	proband	370	quad	0	0	0
	11301.p1	proband	299	quad	0	0	0
	11296.p1	proband	400	quad	0	0	0
	11285.p1	proband	406	quad	0	0	0
	11284.p1	proband	390	quad	0	0	0
	11274.p1	proband	331	quad	0	0	0
	11267.p1	proband	469	quad	0	0	0
	11265.p1	proband	286	quad	0	0	0
	11252.p1	proband	602	quad	0	0	0
	11251.p1	proband	483	quad	0	0	0
	11250.p1	proband	448	quad	0	0	0
	11247.p1	proband	347	quad	0	0	0
	11245.p1	proband	390	quad	0	0	0
	11230.p1	proband	330	quad	0	0	0
	11229.p1	proband	442	quad	0	0	0
	11227.p1	proband	332	quad	0	0	0
	11220.p1	proband	356	quad	0	0	0
	11219.p1	proband	450	quad	0	0	0
	11216.p1	proband	366	quad	0	0	0
	11215.p1	proband	385	quad	0	0	0
	11214.p1	proband	351	quad	0	0	0
	11212.p1	proband	479	quad	0	0	0
	11208.p1	proband	488	quad	1	1	0
	11206.p1	proband	463	quad	0	0	0
	11203.p1	proband	424	quad	0	0	0
	11201.p1	proband	427	quad	0	0	0
	11200.p1	proband	395	quad	0	0	0
	11199.p1	proband	490	quad	0	0	0
	11196.p1	proband	430	quad	0	0	0
	11194.p1	proband	522	quad	0	0	0
	11190.p1	proband	302	quad	0	0	0
	11187.p1	proband	455	quad	0	0	0
	11181.p1	proband	395	quad	0	0	0
	11176.p1	proband	307	quad	0	0	0
	11167.p1	proband	344	quad	0	0	0
	11159.p1	proband	323	quad	0	0	0
	11158.p1	proband	430	quad	0	0	0
	11156.p1	proband	424	quad	0	0	0
	11152.p1	proband	467	quad	0	0	0
	11150.p1	proband	392	quad	0	0	0
	11146.p1	proband	279	quad	0	0	0
	11135.p1	proband	349	quad	0	0	0
	11121.p1	proband	578	quad	1	1	1
	11118.p1	proband	496	quad	0	0	0
	11117.p1	proband	459	quad	0	0	0
	11115.p1	proband	375	quad	0	0	0
	11110.p1	proband	360	quad	0	0	0
	11107.p1	proband	297	quad	0	0	0
	11106.p1	proband	389	quad	0	0	0
	11098.p1	proband	354	quad	0	0	0
	11085.p1	proband	456	quad	0	0	0
	11075.p1	proband	308	quad	0	0	0
	11073.p1	proband	443	quad	0	0	0
	11062.p1	proband	347	quad	0	0	0
	11060.p1	proband	447	quad	0	0	0
	11057.p1	proband	326	quad	0	0	0
	11053.p1	proband	438	quad	0	0	0
	11052.p1	proband	470	quad	0	0	0
	11051.p1	proband	257	quad	0	0	0
	11048.p1	proband	367	quad	0	0	0
	11047.p1	proband	524	quad	0	0	0
	11045.p1	proband	414	quad	0	0	0
	11040.p1	proband	516	quad	0	0	0
	11033.p1	proband	451	quad	0	0	0
	11031.p1	proband	408	quad	0	0	0
	11030.p1	proband	337	quad	0	0	0
	11029.p1	proband	490	quad	0	0	0
	11028.p1	proband	453	quad	0	0	0
	11027.p1	proband	335	quad	0	0	0
	11026.p1	proband	408	quad	0	0	0
	11018.p1	proband	548	quad	0	0	0
	11017.p1	proband	415	quad	0	0	0
	11014.p1	proband	335	quad	0	0	0
	11013.p1	proband	321	quad	0	0	0
	11012.p1	proband	384	quad	0	0	0
	11011.p1	proband	623	quad	0	0	0
	11002.p1	proband	520	quad	0	0	0
	13970.p1	proband	322	quad	0	0	0
	12974.p1	proband	375	quad	0	0	0
	12926.p1	proband	NA	quad	0	0	0
	12593.p1	proband	NA	quad	0	0	0
	11961.p1	proband	NA	quad	0	0	0
	14089.p1	proband	377	quad	0	0	0
	14072.p1	proband	545	quad	0	0	0
	13871.p1	proband	582	quad	0	0	0
	13789.p1	proband	408	quad	0	0	0
	13754.p1	proband	342	quad	0	0	0
	13698.p1	proband	251	quad	0	0	0
	13665.p1	proband	405	quad	0	0	0
	13559.p1	proband	468	quad	0	0	0
	13387.p1	proband	345	quad	0	0	0
	13165.p1	proband	319	quad	0	0	0
	13092.p1	proband	326	quad	1	1	0
	12929.p1	proband	505	quad	0	0	0
	12888.p1	proband	444	quad	0	0	0
	12802.p1	proband	382	quad	0	0	0
	12616.p1	proband	473	quad	0	0	0
	12327.p1	proband	309	quad	0	0	0
	12326.p1	proband	377	quad	0	0	0
	12290.p1	proband	453	quad	0	0	0
	12240.p1	proband	385	quad	0	0	0
	12106.p1	proband	381	quad	0	0	0
	12051.p1	proband	416	quad	0	0	0
	11977.p1	proband	437	quad	0	0	0
	11736.p1	proband	394	quad	0	0	0
	11513.p1	proband	425	quad	0	0	0
	11493.p1	proband	350	quad	0	0	0
	11475.p1	proband	363	quad	1	1	0
	11417.p1	proband	456	quad	0	0	0
	11411.p1	proband	363	quad	0	0	0
	11406.p1	proband	373	quad	0	0	0
	11395.p1	proband	370	quad	0	0	0
	11236.p1	proband	349	quad	0	0	0
	11197.p1	proband	355	quad	0	0	0
	11113.p1	proband	380	quad	0	0	0
	11024.p1	proband	366	quad	0	0	0
	11003.p1	proband	504	quad	0	0	0
	14650.p1	proband	509	quad	0	0	0
	14625.p1	proband	380	quad	0	0	0
	14464.p1	proband	323	quad	0	0	0
	14421.p1	proband	356	quad	0	0	0
	14403.p1	proband	376	quad	0	0	0
	14341.p1	proband	259	quad	0	0	0
	14217.p1	proband	301	quad	0	0	0
	14156.p1	proband	463	quad	0	0	0
	14143.p1	proband	428	quad	0	0	0
	14106.p1	proband	345	quad	0	0	0
	14092.p1	proband	490	quad	0	0	0
	13974.p1	proband	347	quad	0	0	0
	13943.p1	proband	302	quad	1	1	0
	13840.p1	proband	NA	quad	0	0	0
	13816.p1	proband	372	quad	0	0	0
	13571.p1	proband	534	quad	0	0	0
	13563.p1	proband	364	quad	0	0	0
	12865.p1	proband	NA	quad	0	0	0
	12528.p1	proband	429	quad	0	0	0
	12488.p1	proband	592	quad	0	0	0
	12123.p1	proband	408	quad	0	0	0
	11717.p1	proband	NA	quad	1	1	1
	11703.p1	proband	NA	quad	0	0	0
	11596.p1	proband	NA	quad	0	0	0
	11595.p1	proband	NA	quad	0	0	0
	11588.p1	proband	NA	quad	0	0	0
	11579.p1	proband	NA	quad	0	0	0
	11553.p1	proband	NA	quad	0	0	0
	11533.p1	proband	NA	quad	0	0	0
	11525.p1	proband	NA	quad	0	0	0
	11461.p1	proband	NA	quad	0	0	0
	11457.p1	proband	NA	quad	1	1	0
	11442.p1	proband	NA	quad	0	0	0
	11419.p1	proband	NA	quad	0	0	0
	11418.p1	proband	NA	quad	0	0	0
	11416.p1	proband	NA	quad	0	0	0
	11402.p1	proband	NA	quad	0	0	0
	11385.p1	proband	NA	quad	0	0	0
	11358.p1	proband	441	quad	0	0	0
	11354.p1	proband	NA	quad	0	0	0
	11338.p1	proband	NA	quad	0	0	0
	11337.p1	proband	NA	quad	0	0	0
	11334.p1	proband	NA	quad	0	0	0
	11271.p1	proband	NA	quad	0	0	0
	11268.p1	proband	NA	quad	0	0	0
	11260.p1	proband	NA	quad	0	0	0
	11217.p1	proband	NA	quad	0	0	0
	11211.p1	proband	NA	quad	0	0	0
	11192.p1	proband	NA	quad	0	0	0
	11186.p1	proband	NA	quad	0	0	0
	11166.p1	proband	NA	quad	0	0	0
	11143.p1	proband	NA	quad	0	0	0
	11102.p1	proband	NA	quad	0	0	0
	11076.p1	proband	NA	quad	0	0	0
	11065.p1	proband	286	quad	0	0	0
	11061.p1	proband	NA	quad	0	0	0
	11016.p1	proband	NA	quad	0	0	0
	11007.p1	proband	NA	quad	0	0	0
	11005.p1	proband	NA	quad	0	0	0
	13697.s1	sibling	409	quad	1	1	1
	14601.s1	sibling	389	quad	0	0	0
	14646.s1	sibling	299	quad	0	0	0
	14192.s1	sibling	431	quad	0	0	0
	12153.s1	sibling	367	quad	1	1	0
	12469.s1	sibling	386	quad	0	0	0
	13598.s1	sibling	360	quad	0	0	0
	14650.s1	sibling	521	quad	1	1	0
	11003.s1	sibling	560	quad	2	1	0
	11178.s1	sibling	500	quad	1	0	0
	12211.s1	sibling	351	quad	0	0	0
	12111.s1	sibling	349	quad	0	0	0
	13364.s1	sibling	468	quad	0	0	0
	13115.s1	sibling	474	quad	1	1	1
	14008.s1	sibling	409	quad	0	0	0
	13398.s1	sibling	322	quad	0	0	0
	13531.s1	sibling	426	quad	0	0	0
	14211.s1	sibling	328	quad	0	0	0
	14480.s1	sibling	340	quad	1	1	0
	11002.s1	sibling	487	quad	0	0	0
	13503.s1	sibling	425	quad	0	0	0
	12681.s1	sibling	333	quad	0	0	0
	14203.s1	sibling	445	quad	1	1	0
	12969.s1	sibling	513	quad	0	0	0
	13954.s1	sibling	440	quad	1	1	0
	11457.s1	sibling	NA	quad	0	0	0
	14156.s1	sibling	517	quad	1	1	1
	14496.s1	sibling	564	quad	1	1	0
	13842.s1	sibling	313	quad	1	1	0
	14455.s1	sibling	426	quad	0	0	0
	13066.s1	sibling	386	quad	0	0	0
	13147.s1	sibling	264	quad	1	1	0
	14348.s1	sibling	423	quad	0	0	0
	13881.s1	sibling	561	quad	0	0	0
	11458.s1	sibling	340	quad	0	0	0
	11051.s1	sibling	288	quad	0	0	0
	13694.s1	sibling	528	quad	0	0	0
	12255.s1	sibling	313	quad	0	0	0
	13497.s1	sibling	505	quad	1	1	0
	12189.s1	sibling	393	quad	0	0	0
	11187.s1	sibling	415	quad	0	0	0
	14075.s1	sibling	523	quad	0	0	0
	12817.s1	sibling	444	quad	0	0	0
	14556.s1	sibling	410	quad	0	0	0
	12161.s1	sibling	376	quad	1	1	0
	14509.s1	sibling	396	quad	0	0	0
	13747.s1	sibling	509	quad	0	0	0
	12700.s1	sibling	348	quad	0	0	0
	13330.s1	sibling	492	quad	0	0	0
	14208.s1	sibling	361	quad	0	0	0
	13304.s1	sibling	316	quad	0	0	0
	13891.s1	sibling	448	quad	0	0	0
	13912.s1	sibling	401	quad	0	0	0
	11336.s1	sibling	367	quad	0	0	0
	13311.s1	sibling	481	quad	0	0	0
	14201.s1	sibling	402	quad	0	0	0
	14225.s1	sibling	371	quad	1	1	0
	14110.s1	sibling	513	quad	1	1	1
	12673.s1	sibling	305	quad	0	0	0
	12624.s1	sibling	450	quad	0	0	0
	12899.s1	sibling	445	quad	0	0	0
	14328.s1	sibling	424	quad	0	0	0
	14617.s1	sibling	467	quad	1	1	0
	11355.s1	sibling	477	quad	0	0	0
	12892.s1	sibling	418	quad	0	0	0
	13035.s1	sibling	301	quad	0	0	0
	13712.s1	sibling	368	quad	1	1	1
	13916.s1	sibling	449	quad	0	0	0
	12953.s1	sibling	310	quad	1	1	0
	13870.s1	sibling	400	quad	0	0	0
	11401.s1	sibling	398	quad	0	0	0
	13053.s1	sibling	520	quad	0	0	0
	12373.s1	sibling	426	quad	0	0	0
	12061.s1	sibling	352	quad	0	0	0
	14565.s1	sibling	360	quad	0	0	0
	12653.s1	sibling	434	quad	0	0	0
	13187.s1	sibling	426	quad	0	0	0
	13893.s1	sibling	339	quad	0	0	0
	12261.s1	sibling	290	quad	0	0	0
	13118.s1	sibling	392	quad	0	0	0
	12334.s1	sibling	362	quad	2	2	2
	13850.s1	sibling	364	quad	0	0	0
	14241.s1	sibling	305	quad	0	0	0
	12907.s1	sibling	358	quad	1	1	0
	14560.s1	sibling	448	quad	0	0	0
	13507.s1	sibling	439	quad	1	1	0
	11304.s1	sibling	341	quad	0	0	0
	14022.s1	sibling	485	quad	0	0	0
	13499.s1	sibling	344	quad	0	0	0
	12369.s1	sibling	436	quad	0	0	0
	11546.s1	sibling	423	quad	1	1	0
	13306.s1	sibling	461	quad	1	1	1
	14506.s1	sibling	363	quad	0	0	0
	13815.s1	sibling	415	quad	0	0	0
	14369.s1	sibling	355	quad	0	0	0
	13628.s1	sibling	541	quad	0	0	0
[truncated: 1,806 more rows]

## Sheet: Figure 4 & S. Figure 5
Figure 4 & S. Figure 5
		Cluster	TANC2	TANC1
	Hi_GW21_4.Hi_GW21_4	other3	0	0
	Hi_GW21_5.Hi_GW21_5	RG2	0	0
	Hi_GW21_8.Hi_GW21_8	RG4	0	0
	Hi_GW21_1.Hi_GW21_1	eN2	0.268315	0
	Hi_GW21_2.Hi_GW21_2	eN2	2.74609	1.70784
	Hi_GW21_3.Hi_GW21_3	eN3	2.80175	0
	Hi_GW21_7.Hi_GW21_7	eN5	1.35221	0
	Hi_GW21_6.Hi_GW21_6	eN5	1.60227	0
	Hi_GW16_11.Hi_GW16_11	RG3	0	0
	Hi_GW16_3.Hi_GW16_3	RG7	0	0
	Hi_GW16_4.Hi_GW16_4	RG7	0	0
	Hi_GW16_1.Hi_GW16_1	eN2	0	0
	Hi_GW16_10.Hi_GW16_10	iN2	0	0
	Hi_GW16_2.Hi_GW16_2	iN2	0.707254	0
	Hi_GW16_8.Hi_GW16_8	eN3	0.0782407	0
	Hi_GW16_9.Hi_GW16_9	iN3	0.954306	0
	Hi_GW16_13.Hi_GW16_13	RG3	1.49895	0
	Hi_GW16_14.Hi_GW16_14	IPC4	0	0.392777
	Hi_GW16_15.Hi_GW16_15	RG7	1.75073	0
	Hi_GW16_16.Hi_GW16_16	RG1	1.88462	0
	Hi_GW16_17.Hi_GW16_17	RG2	2.54774	0
	Hi_GW16_18.Hi_GW16_18	RG7	0	0
	Hi_GW16_20.Hi_GW16_20	RG2	2.44732	0
	Hi_GW16_25.Hi_GW16_25	RG2	3.0057	0
	Hi_GW16_12.Hi_GW16_12	eN2	0	0
	Hi_GW16_19.Hi_GW16_19	eN3	0.244055	0
	Hi_GW16_24.Hi_GW16_24	IPC1	0	0
	Hi_GW16_26.Hi_GW16_26	iN2	2.7355	0
	Hi_GW16_21.Hi_GW16_21	eN2	0	0
	O1.A1	RG2	2.34628	0.716736
	O1.B1	IPC1	2.99637	1.93407
	O1.C1	IPC4	2.6605	0
	O1.D1	IPC3	0	0
	O1.E1	RG2	1.9992	0
	O1.F1	eN2	0	0
	O1.G1	RG5	0.868999	0
	O1.H1	RG2	2.64104	0
	O1.A2	IPC4	0	2.36001
	O1.C2	iN5	3.24357	0
	O1.D2	eN3	0	0
	O1.E2	eN3	0	0
	O1.F2	RG2	0.847449	0
	O1.G2	eN3	0	0
	O1.B3	eN2	2.68526	0
	O1.C3	eN2	1.85581	0
	O1.D3	eN3	0	0
	O1.E3	other2	0	0
	O1.A4	eN2	0	0
	O1.B4	IPC4	0	0.72518
	O1.C4	eN3	0	0
	O1.D4	eN3	2.44569	0
	O1.E4	IPC3	0.55378	1.72084
	O1.F4	IPC5	0	0
	O1.G4	RG4	2.12133	0
	O1.B5	iN4	1.06271	0
	O1.C5	IPC3	1.61393	0
	O1.E5	iN4	0.738942	0
	O1.F5	iN3	3.03507	0
	O1.G5	IPC5	2.3818	0
	O1.B6	IPC1	0	0
	O1.C6	eN3	2.68563	0
	O1.D6	eN2	2.37658	0
	O1.E6	RG1	2.61725	0
	O1.F6	eN2	1.68741	0
	O1.G6	eN2	0.69769	0
	O1.C7	eN3	3.28361	0
	O1.E7	eN3	2.2541	0
	O1.F7	eN3	0	0
	O1.G7	RG2	2.05972	0.717056
	O1.B8	iN4	0	2.33653
	O1.H8	eN3	1.23208	1.73677
	O1.A9	eN3	0	0
	O1.B9	eN3	0	0
	O1.C9	eN2	0	0
	O1.F9	eN3	2.14826	0
	O1.H9	RG2	0.539099	0
	O1.A10	iN3	0	0
	O1.B10	IPC1	0	0
	O1.D10	eN3	0.73809	0
	O1.E10	iN5	3.02877	0
	O1.H10	RG2	0	2.37307
	O1.C11	IPC4	0	0
	O1.D11	IPC4	1.10227	0
	O1.E11	eN3	0	0
	O1.G11	IPC1	2.97479	0
	O1.H11	eN2	0	0
	O1.A12	IPC1	0.55532	0
	O1.B12	eN2	1.30972	0
	O1.C12	eN3	0	0
	O1.D12	eN3	2.13751	0
	O1.E12	eN2	0	0
	O1.G12	RG5	2.66522	0
	O1.H12	IPC5	2.78615	0
	O2.A1	RG2	2.68153	0
	O2.B1	RG2	0	0
	O2.C1	eN3	3.53873	0
	O2.F1	RG2	0	0
	O2.G1	RG7	0	0
	O2.H1	eN2	0	0
	O2.A2	eN3	0	0
	O2.D2	eN3	0	0
	O2.F2	eN3	3.46032	0
	O2.G2	eN2	0	0
	O2.H2	eN3	0	0
	O2.A3	IPC5	1.10821	0
	O2.C3	eN2	0	0
	O2.F3	IPC4	2.51309	0
	O2.H3	eN3	0	0
	O2.A4	IPC5	0	0
	O2.C4	iN4	0	0
	O2.F4	IPC4	0	0
	O2.H4	IPC3	0	0
	O2.B5	eN3	2.68827	0
	O2.D5	eN3	0	0
	O2.E5	IPC1	0	0
	O2.G5	iN3	0	0
	O2.A6	eN3	2.61725	0
	O2.C6	IPC5	0.936983	0
	O2.D6	eN2	0	0
	O2.F6	eN2	1.98394	0
	O2.G6	eN3	0	0
	O2.H6	eN2	0	0
	O2.A7	eN3	0.544985	0
	O2.D7	eN3	0	0
	O2.E7	eN3	3.37587	0
	O2.G7	eN3	0	0
	O2.H7	RG7	2.48161	0
	O2.B8	iN4	0	0
	O2.C8	IPC1	0	0
	O2.D8	RG3	0	0
	O2.F8	RG7	1.92276	0
	O2.H8	eN3	0	0
	O2.C9	iN5	3.6838	0
	O2.E9	eN3	3.24028	0
	O2.F9	IPC5	0	0
	O2.G9	RG2	1.53383	0
	O2.H9	eN2	2.39086	0
	O2.A10	IPC1	3.19013	0
	O2.B10	RG2	2.14463	2.89614
	O2.C10	eN3	0.977828	0
	O2.F10	eN3	2.73036	0
	O2.G10	eN3	1.85176	0
	O2.H10	eN3	0	0
	O2.A11	IPC4	0	0
	O2.B11	iN3	1.80897	0
	O2.D11	IPC1	3.52278	0
	O2.E11	RG2	3.09714	0
	O2.G11	RG7	0	0
	O2.H11	eN2	0	0
	O2.B12	eN2	0	0
	O2.G12	eN3	0	0
	O2.H12	eN3	0	0
	O4.A1	RG7	0	0
	O4.E1	RG3	0	0
	O4.F1	iN4	0	0
	O4.G1	IPC2	2.8185	0
	O4.H1	IPC1	0.512223	0
	O4.A2	RG7	0.525991	0
	O4.B2	eN2	0	0
	O4.C2	IPC4	0.566166	0
	O4.E2	eN2	2.63797	0
	O4.F2	eN2	1.48201	0
	O4.G2	IPC4	2.29064	0
	O4.H2	IPC4	0	0
	O4.B3	eN3	3.3991	0
	O4.C3	eN2	0.53571	0
	O4.D3	iN3	1.06681	0
	O4.E3	eN3	0	0
	O4.F3	eN2	2.59265	0
	O4.G3	eN3	0	0
	O4.A4	IPC4	1.84397	3.0592
	O4.C4	IPC2	0	0
	O4.E4	RG7	1.13165	0
	O4.F4	RG5	2.79336	0
	O4.G4	eN2	0	0
	O4.A5	iN5	0	0
	O4.B5	eN2	2.04847	0.526031
	O4.F5	iN4	0	0
	O4.G5	RG7	2.84767	0
	O4.A6	eN3	0	0
	O4.B6	IPC1	0	0
	O4.D6	eN2	1.72581	0
	O4.F6	iN3	2.60132	1.90038
	O4.G6	eN2	2.77158	0
	O4.A7	IPC1	2.19102	0
	O4.B7	eN2	0.450164	0
	O4.C7	eN2	0	0
	O4.D7	eN2	0	2.25956
	O4.E7	RG1	3.08053	0
	O4.F7	eN2	2.23076	0
	O4.G7	eN2	0.603404	0
	O4.H7	IPC4	2.01995	2.01995
	O4.A8	IPC1	1.84927	0
	O4.B8	IPC3	2.36932	2.40622
	O4.C8	IPC5	0	0
	O4.D8	eN2	0.46545	0
	O4.E8	eN2	0	0
	O4.F8	eN2	0	0
	O4.G8	RG7	0	0
	O4.H8	RG7	0.639878	0
	O4.A9	eN2	0	0
	O4.B9	eN2	0.448374	0
	O4.C9	eN3	1.83065	0
	O4.D9	eN2	1.26852	0
	O4.E9	eN2	1.31827	0
	O4.F9	eN2	0	0
	O4.G9	RG7	0	0
	O4.H9	RG7	2.9438	0
	O4.B10	eN2	0.53973	0
	O4.E10	RG3	0	0
	O4.F10	RG4	0	0
	O4.G10	eN3	0	0
	O4.C11	IPC4	0	0
	O4.D11	eN2	0	0
	O4.E11	eN2	0.806061	0
	O4.H11	eN2	1.52513	0
	O4.A12	RG7	0.912306	2.52437
	O4.D12	iN4	0	0
	O4.F12	RG1	2.45335	0
	O4.H12	IPC1	0.493934	0
	O7.B1	RG2	0	2.5396
	O7.C1	IPC1	0	0
	O7.D1	RG2	0.402478	0
	O7.F1	IPC5	1.38813	0
	O7.C2	RG4	2.04162	0
	O7.D2	RG1	3.26147	0
	O7.F2	eN2	2.07813	0
	O7.A3	IPC1	0	0
	O7.C3	RG4	1.68398	0.284999
	O7.D3	IPC1	0	0
	O7.F3	IPC1	1.63063	0
	O7.H3	RG1	2.28624	0
	O7.D4	IPC5	0.248667	0
	O7.F4	RG2	3.02935	2.05882
	O7.H4	RG4	1.81622	0
	O7.A5	RG4	0	0
	O7.D5	iN4	0	0
	O7.E5	RG2	0	0
	O7.B6	eN2	0	0
	O7.C6	RG2	3.19048	0
	O7.E6	IPC4	0	0
	O7.A7	RG4	0	0
	O7.B7	eN2	2.03925	0
	O7.C7	eN2	0	0
	O7.F7	IPC1	0	0
	O7.A8	IPC5	1.624	0.392147
	O7.B8	RG4	0	0
	O7.H8	RG4	0	0
	O7.A9	IPC5	0	0
	O7.B9	RG2	2.41198	1.23238
	O7.F9	eN2	2.87802	0
	O7.G9	RG4	0	0.257637
	O7.E10	eN2	0.501582	0
	O7.F10	RG4	0	1.23851
	O7.B11	eN2	0.62007	0
	O7.C11	IPC1	0	0
	O7.D11	RG2	0.414142	0
	O7.E11	eN2	0	0
	O7.F11	RG2	2.41797	0
	O7.B12	RG4	0	0
	O7.D12	RG2	2.14625	0
	O7.G12	RG4	1.77009	0.526744
	O8.B1	IPC4	0	1.93412
	O8.E1	eN2	0	0
	O8.G1	eN2	0	0
	O8.H1	IPC4	0	0
	O8.A2	eN2	0.541161	0.261394
	O8.B2	eN2	0.672518	0
	O8.C2	RG3	0	0
	O8.E2	eN2	0.620199	0
	O8.F2	RG7	0	0
	O8.H2	RG1	0.359895	0
	O8.A3	eN5	2.09053	0
	O8.C3	eN2	0	0
	O8.D3	eN2	2.05985	0
	O8.E3	RG7	1.83496	0
	O8.F3	eN2	0	0
	O8.B4	eN2	1.60824	0
	O8.C4	eN2	3.00294	0
	O8.A5	IPC3	0	0
	O8.C5	eN5	2.95453	0
	O8.D5	eN9	2.99737	0
	O8.E5	eN2	0	0
	O8.G5	eN2	2.71845	0
	O8.B6	eN2	0	0
	O8.C6	eN2	3.46434	0
	O8.D6	eN2	2.90382	0
	O8.F6	RG7	1.28083	1.89979
	O8.B7	eN5	2.02182	0
	O8.D7	RG7	0	0
	O8.E7	RG7	2.0591	0
	O8.A8	eN5	0.574839	0
	O8.C8	eN2	0	0
	O8.F8	RG2	0	0
	O8.A9	RG7	0.292587	2.89572
	O8.B9	eN2	3.22519	0
	O8.D9	eN2	0	0
	O8.E9	eN5	2.77867	0
	O8.C11	eN2	1.55918	0
	O8.E11	eN2	0.274347	0
	O8.F11	eN2	1.86007	0
	O8.H11	IPC4	2.72781	2.82166
	O8.C12	eN2	1.27822	0
	O8.F12	eN2	0	0
	O8.G12	eN9	1.95619	0
	O9.D1	IPC5	1.59131	0
	O9.E1	eN2	1.05394	0
	O9.F1	IPC3	0.931457	0
	O9.A2	iN4	1.58026	0
	O9.B2	eN2	0	0
	O9.C2	eN2	1.69719	0
	O9.D2	RG2	3.3058	0.345724
	O9.E2	RG1	3.10462	2.97917
	O9.F2	iN4	0.596849	0
	O9.G2	iN4	3.04836	0
	O9.A3	IPC3	0	0
	O9.B3	iN2	0	0
	O9.C3	iN4	0	0
	O9.G3	eN2	0	0
	O9.H3	iN2	0	0
	O9.C4	IPC1	2.17309	0.746347
	O9.E4	IPC1	2.48704	0
	O9.F4	RG2	2.0327	0
	O9.G4	iN2	0	0
	O9.A5	RG7	0	0
	O9.B5	RG2	1.26548	0
	O9.C5	iN2	0	0
	O9.D5	eN2	0	0
	O9.E5	iN4	2.95674	0
	O9.F5	RG2	1.6611	0
	O9.H5	IPC3	0.690045	0
	O9.A6	RG2	2.26763	2.35195
	O9.B6	eN2	1.56402	0
	O9.C6	eN2	0	0
	O9.D6	eN2	0	0
	O9.G6	iN4	0	0
	O9.B7	eN2	0	0
	O9.D7	RG4	2.19641	0
	O9.E7	iN4	0	0
	O9.G7	eN2	0.48709	0
	O9.A8	eN2	0	0
	O9.B8	RG1	0.884015	1.1297
	O9.D8	RG4	1.33922	0
	O9.E8	iN2	0	0
	O9.A9	iN2	3.51382	0
	O9.C9	iN4	0	0
	O9.E9	iN4	0	0
	O9.F9	eN2	1.5226	0
	O9.G9	RG2	2.57086	0.494371
	O9.A10	eN2	1.0358	0
	O9.B10	iN4	0	0
	O9.C10	iN2	0	0
	O9.D10	iN3	0.455712	0
	O9.E10	iN4	3.00376	0
	O9.F10	iN4	0	1.81542
	O9.G10	iN1	0	0
	O9.B11	iN2	3.10867	0
	O9.D11	iN4	0	0
	O9.E11	iN2	0	0
	O9.A12	IPC4	0.368119	0
	O9.B12	eN2	0	0
	O9.D12	IPC5	0	0
	O9.E12	eN2	1.89192	0
	O9.F12	iN2	2.59067	0
	O9.G12	iN2	0	0
	O9.H12	RG4	2.27832	0
	O10.A1	RG7	2.24648	0
	O10.B1	eN3	0	0
	O10.D1	eN2	1.08177	0
	O10.E1	IPC5	0	2.2152
	O10.F1	IPC2	0	0
	O10.G1	IPC2	0	0
	O10.H1	IPC1	0	0
	O10.B2	eN2	0.266552	0
	O10.C2	iN3	3.209	0
	O10.D2	eN3	0	0
	O10.F2	iN4	0	0
	O10.G2	eN2	1.3754	0
	O10.A3		0	0
	O10.D3	RG3	2.37161	0
	O10.G3	RG3	0	0
	O10.A4	RG3	0.691056	0
	O10.C4	RG7	1.22197	0
	O10.F4	eN2	0	0
	O10.G4	iN2	1.10549	0
	O10.H4	eN2	0	0
	O10.A5	eN2	2.83768	0
	O10.B5	eN2	0	0
	O10.C5	eN2	1.89134	0
	O10.D5	eN8	0.55829	0
	O10.F5	eN2	0	0
	O10.G5	eN2	1.55891	2.50236
	O10.H5	eN2	2.05538	0
	O10.B6	eN2	0	0
	O10.C6	eN2	1.2226	0
	O10.D6	eN2	2.95222	2.48967
	O10.E6	eN2	3.22283	0
	O10.F6	RG2	2.7664	1.89875
	O10.A7	eN2	0.262248	0
	O10.B7	eN2	2.57737	0
	O10.G7	eN2	0	0
	O10.H7	iN2	2.16483	0
	O10.A8	IPC2	0	0
	O10.D8	iN5	1.5388	0
	O10.E8	IPC2	1.12462	0
	O10.F8	eN2	2.79727	0
	O10.A9	iN4	0	0
	O10.B9	eN2	0	0
	O10.C9	eN2	0	0
	O10.D9	eN2	0	0
	O10.E9	iN3	2.09481	0
	O10.F9	eN2	1.64872	0
	O10.B10	eN2	1.64537	0
	O10.C10	eN2	0	0
	O10.A11	eN2	0	0
	O10.B11	eN2	0	0
	O10.C11	iN2	2.01666	0
	O10.D11	eN2	0	0
	O10.E11	eN3	0.186557	0
	O10.F11	IPC2	0	0
	O10.A12	RG4	1.73908	0
	O10.B12	iN4	0	0
	O10.C12	eN2	2.62165	0
	O10.D12	iN4	2.53167	0.402728
	O10.E12	eN2	0.184168	0
	O10.F12	eN2	1.77573	0
	O10.G12	eN2	1.10653	0
	O11.A1	VP2	0	0
	O11.B1	iN1	0	0
	O11.C1	NiN5	0	0
	O11.D1	VP6	0	0
	O11.F1	NiN4	0	0
	O11.G1	VP6	0	0
	O11.H1	VP6	0.562423	0
	O11.B2	VP4	0	0
	O11.D2	VP4	0	0
	O11.E2	NiN5	1.85033	0
	O11.F2	iN1	1.75245	0
	O11.G2	VP1	0	0
	O11.H2	NiN5	0	0
	O11.A3	NiN5	0	0
	O11.B3	VP2	0	0
	O11.C3	NiN5	0	0
	O11.D3	NiN5	0	0
	O11.E3	NiN5	3.33865	0
	O11.F3	VP3	0	0
	O11.G3	VP2	0	0
	O11.H3	NiN5	0	0
	O11.A4	VP1	0.86681	0
	O11.B4	VP2	0	0
	O11.C4	VP3	0	0
	O11.D4	NiN5	0	0
	O11.E4	NiN5	0	0
	O11.F4	VP3	1.04515	0
	O11.G4	NiN4	0	0
	O11.H4	NiN5	0	0
	O11.A5	NiN5	0	0
	O11.E5	VP3	0	0
	O11.F5	VP5	0	1.58823
	O11.G5	iN5	0.681049	0
	O11.H5	NiN4	0	0
	O11.A6	VP3	0	0
	O11.B6	NiN5	0	0
	O11.C6	VP3	0	0
	O11.D6	VP1	3.37161	0
	O11.E6	VP2	2.4225	0
	O11.F6	NiN5	0	0
	O11.G6	NiN5	0	0
	O11.H6	NiN5	0	0
	O11.A7	VP2	0	0
	O11.B7	VP2	0	0
	O11.C7	NiN5	0	0
	O11.D7	VP5	0	0
	O11.E7	VP3	0	0
	O11.F7	VP5	0	0
	O11.G7	iN1	1.70049	0
	O11.H7	NiN4	0	0
	O11.A8	VP2	0	0
	O11.B8	VP1	0	0
	O11.C8	VP6	0	0
	O11.D8	NiN5	0	0
	O11.E8	VP1	1.92788	0
	O11.F8	VP2	0	0
	O11.G8	VP2	0	0
	O11.H8	VP2	0	0
	O11.A9	VP2	0	0
	O11.D9	VP5	0	0
	O11.E9	VP3	0	0
	O11.F9	NiN5	0	0
	O11.G9	VP2	2.85314	0
	O11.H9	iN1	1.62641	0
	O11.A10	NiN5	0	0
	O11.B10	VP1	0	0.584582
	O11.C10	VP3	0	0
	O11.D10	VP6	0	0
	O11.E10	VP4	0	0
	O11.F10	NiN5	0	0
	O11.G10	VP2	0	0
	O11.H10	VP1	1.4809	0
	O11.A11	VP2	0	0
	O11.B11	VP3	0	0
	O11.C11	NiN5	0	0
	O11.D11	NiN5	2.8346	0
	O11.E11	VP2	0.527429	0
	O11.F11	NiN5	1.99903	0
	O11.G11	iN5	0	0
	O11.H11	NiN5	0	0
	O11.C12	VP4	0	0
	O11.D12	VP3	3.13606	0
	O11.F12	NiN4	0	0
	O11.G12	VP2	0	0
	O12.A1	RG7	0	3.17138
	O12.B1	RG7	0	0
	O12.C1	RG4	0.502755	0
	O12.D1	RG5	0	0
	O12.E1	RG7	0	0
	O12.H1	RG4	0	0
	O12.A2	IPC1	0	0
	O12.F2	RG1	0	0
	O12.G2	RG7	2.50818	0
	O12.H2	RG7	2.21287	0
	O12.A3	RG1	1.36086	0
	O12.B3	iN3	0	0
	O12.C3	iN3	1.04682	0
	O12.D3	iN2	0	0
	O12.E3	eN3	0	0
	O12.F3	eN3	0	0
	O12.G3	iN4	0	0
	O12.H3	eN2	0.495749	0
	O12.A4	iN5	0	0
	O12.B4	NiN2	0	0
	O12.D4	iN2	3.18069	0
	O12.E4	iN3	0	0
	O12.F4	eN3	0	0
	O12.G4	eN9	2.91348	0
	O12.H4	iN2	0	0
	O12.A5	iN2	0	0
	O12.C5	iN2	0	0
	O12.D5	eN2	0	0
	O12.E5	iN4	2.15595	0
	O12.F5	eN3	0	0
	O12.G5	iN4	0.635899	0
	O12.H5	eN2	2.97438	0
	O12.A6	eN2	2.10864	0
	O12.B6	iN3	0	0
	O12.C6	iN2	0	0
	O12.D6	iN4	0	0
	O12.E6	eN2	0	0
	O12.F6	iN4	0	0
	O12.G6	eN3	0	0
	O12.H6	eN5	0.670147	0
	O12.A7	iN4	0	0
	O12.B7	eN3	0	0
	O12.C7	iN4	0	0
	O12.H7	eN3	0	0
	O12.A8	RG6	2.98912	0
	O12.B8	RG2	0	0
	O12.C8	iN3	0	0
	O12.D8	iN4	0	0
	O12.E8	iN3	2.26883	0
	O12.F8	IPC3	1.25501	0
	O12.G8	IPC5	1.98768	0
	O12.H8	iN2	0	0
	O12.A9	RG6	3.08351	2.20622
	O12.B9	iN2	0	0
	O12.C9	eN3	1.94976	0
	O12.D9	iN2	0	0
	O12.G9	iN4	0	0
	O12.H9	iN4	0	0
	O12.A10	RG1	2.56148	1.86725
	O12.B10	RG2	0	0.717044
	O12.C10	iN3	2.4399	0
	O12.D10	RG1	1.54797	0
	O12.E10	iN2	2.58996	0
	O12.G10	iN4	0	0
	O12.H10	iN5	0	0
	O12.A12	RG2	0.641783	0
	O12.B12	IPC5	0	0
	O12.E12	RG7	1.41978	0
	O12.F12	eN2	0	0
	O13.A1	VP2	0	0
	O13.B1	VP4	0	0
	O13.C1	VP6	2.1941	0
	O13.D1	NiN5	1.73036	0
	O13.E1	VP2	0	0
	O13.F1	VP6	0	0
	O13.G1	VP3	0	0
	O13.A2	NiN5	0	0
	O13.B2	VP3	0	0
	O13.C2	NiN5	0	0
	O13.D2	VP3	1.97963	0
	O13.F2	NiN4	0	0
	O13.G2	VP5	0	0
	O13.H2	NiN1	2.87298	0
	O13.A3	iN1	0.550618	0
	O13.B3	NiN5	0	0
	O13.C3	NiN5	0	0
	O13.D3	VP2	0	0
	O13.E3	NiN5	0	0
	O13.F3	VP3	0	0
	O13.G3	VP3	0	0
	O13.H3	VP3	0	0
	O13.A4	VP5	0	0
	O13.B4	NiN5	0	0
	O13.C4	NiN5	0	0
	O13.D4	VP3	0	0
	O13.E4	NiN4	0	0
	O13.F4	VP6	0	0
	O13.G4	VP3	0	0
	O13.H4	NiN5	0	0
	O13.A5	VP6	0	0
	O13.B5	NiN4	0	0
	O13.D5	VP6	0	0
	O13.E5	NiN5	0	0
	O13.G5	NiN5	0	0
	O13.H5	VP3	0	1.84173
	O13.A6	VP3	0	0
	O13.C6	VP3	0	0
	O13.D6	NiN5	0	0
	O13.E6	VP2	0	0
	O13.F6	NiN5	1.99765	0
	O13.G6	NiN5	0	0
	O13.H6	VP4	0	0
	O13.A7	VP5	0	0
	O13.B7	VP2	0	0
	O13.C7	VP2	0.487886	0
	O13.D7	VP4	0	0
	O13.E7	VP3	0	0
	O13.F7	NiN5	0.779363	0
	O13.G7	NiN5	3.30583	0
	O13.H7	VP3	0	0
	O13.A8	NiN5	0	0
	O13.B8	NiN5	1.79636	0
	O13.C8	VP2	0.87494	3.57256
	O13.D8	NiN5	1.70455	0
	O13.F8	NiN5	0	0
	O13.G8	NiN5	0	0
	O13.H8	VP4	2.33571	0
	O13.A9	VP3	0	0
	O13.B9	NiN5	0	0
	O13.D9	VP5	0	0
	O13.E9	VP2	0	2.08014
	O13.F9	VP3	0	0
	O13.G9	VP2	0	0
	O13.A10	NiN4	0	0
	O13.B10	NiN5	0	0
	O13.C10	NiN2	0	0
	O13.D10	NiN5	0	0
	O13.E10	VP3	0	0
	O13.F10	NiN5	2.27134	0
	O13.G10	NiN5	0	0
	O13.H10	VP3	0	2.45205
	O13.A11	VP1	0	0
	O13.B11	NiN5	0.400524	0
	O13.C11	VP6	0	0
	O13.E11	VP2	0	1.19937
	O13.F11	VP3	0	0
	O13.G11	VP2	0	2.23591
	O13.A12	VP3	0	0
	O13.B12	NiN5	0	0
	O13.C12	iN1	3.69173	0
	O13.E12	NiN5	0.814403	0
	O13.F12	NiN5	0	0
	O13.G12	VP2	2.2028	0
	O13.H12	VP2	0	0
	S1.A1	NiN4	0	0
	S1.B1	VP4	0	0
	S1.D1	eN2	0	0
	S1.E1	eN4	2.5641	0
	S1.F1	eN4	0	0
	S1.H1	VP1	1.74919	0
	S1.A2	iN1	2.72003	0
	S1.B2	VP2	0	0
	S1.C2	VP1	0	0
	S1.D2	NiN3	0	0
	S1.E2	NiN3	0	0
	S1.F2	RG4	0	0.926257
	S1.H2	iN1	0	0
	S1.B3	RG7	0	0.341151
	S1.C3	VP2	2.16291	1.97654
	S1.D3	NiN3	1.47521	0
	S1.G3	VP2	0	0
	S1.A4	NiN3	2.99681	0
	S1.B4	VP5	0.846525	0
	S1.C4	NiN3	0	0
	S1.D4	VP6	3.11755	0
	S1.E4	NiN3	1.52343	0
	S1.G4	NiN3	2.84653	0
	S1.H4	NiN4	0	0
	S1.A5	VP5	0	0
	S1.B5	VP1	0.488776	1.7246
	S1.E5	VP1	1.7616	0
	S1.F5	NiN3	1.11413	0
	S1.G5	NiN3	1.83453	0
	S1.H5	NiN3	0	0
	S1.A6	VP5	2.77546	0
	S1.C6	VP5	0	0
	S1.F6	iN1	0	0
	S1.G6	iN1	0	0
	S1.C7	NiN3	3.17841	0
	S1.F7	NiN3	0	0
	S1.H7	iN2	0	0
	S1.A8	iN2	0	0
	S1.B8	NiN3	2.12368	0
	S1.C8	VP2	0	1.53001
	S1.E8	VP6	0	0
	S1.F8	NiN3	0.983868	0
	S1.G8	VP5	0	0
	S1.H8	NiN4	0	0
	S1.B9	NiN3	0	0
	S1.C9	iN1	3.21987	0
	S1.D9	RG4	2.59777	0
	S1.E9	eN1	2.83107	0
	S1.F9	eN8	2.42857	0
	S1.H9	eN4	0	0
	S1.B10	eN1	2.2079	0
	S1.F10	RG1	0.919527	0
	S1.G10	eN7	2.37063	0
	S1.A11	eN5	0	0
	S1.F11	RG4	0	0
	S1.G11	RG3	0.502178	0
	S1.H11	eN4	1.46028	0
	S1.A12	eN1	0	0
	S1.B12	eN2	0.691191	0
	S1.C12	eN2	2.28743	0
	S1.D12	eN2	0	0
	S1.E12	eN4	2.45771	0
	S1.F12	eN4	2.74375	0
	S1.H12	eN4	2.73671	0
	S2.D1	eN4	3.18211	0
	S2.E1	IPC3	2.67768	0
	S2.G1	RG3	0	0
	S2.A2	IPC1	0.581876	0
	S2.C2	eN4	2.54489	0
	S2.D2	eN4	3.06496	0
	S2.F2	eN2	2.6232	0
	S2.G2	eN1	3.35884	0
	S2.D3	RG7	0	0
	S2.E3	RG4	0	0
	S2.H3	eN4	0.879038	0
	S2.B4	eN7	1.9762	0
	S2.D4	RG7	0	0
	S2.G4	eN4	2.7761	0
	S2.H4	RG7	0	0
	S2.B5	eN2	0	0
	S2.C5	RG7	1.03928	0
	S2.E5	eN2	0	0
	S2.F5	eN4	3.14681	0
	S2.G5	eN2	2.52063	0
	S2.A6	eN7	0	0
	S2.C6	eN4	2.92974	0
	S2.D6	eN2	0	0
	S2.E6	IPC4	0	0.41868
	S2.G6	RG7	0	0
	S2.H6	eN2	0	0
	S2.A7	RG3	0	0
	S2.B7	eN2	0	0
	S2.C7	RG4	2.96525	0
	S2.D7	eN4	2.58764	0
	S2.E7	eN7	0	0
	S2.F7	eN4	2.39157	0
	S2.H7	eN4	1.78387	0
	S2.A8	RG7	3.31618	0
	S2.C8	eN4	0	0
	S2.D8	eN4	3.00084	0
	S2.F8	eN7	2.13657	0
	S2.C9	eN7	0	0
	S2.D9	eN4	1.11919	0
	S2.E9	RG4	0	0
	S2.F9	eN1	2.83935	0
	S2.G9	IPC4	2.26545	0
	S2.H9	eN4	2.92968	0
	S2.A10	RG7	0	0
	S2.C10	eN1	2.75496	0
	S2.E10	IPC3	0	0
	S2.H10	RG4	1.21864	0
	S2.B11	eN4	1.34552	0
	S2.C11	eN4	0	0
	S2.D11		1.96835	0
	S2.F11	eN4	2.62891	0
	S2.G11	RG3	0	0
	S2.H11	eN4	0	0
	S2.A12	eN4	3.0069	0
	S2.D12	eN1	1.45127	0
	S2.H12	IPC2	0.401856	0
	S3.A1	RG4	1.84145	0
	S3.B1	RG4	2.04267	0
	S3.C1	RG3	0	0
	S3.D1	IPC2	0.358181	0
	S3.E1	RG3	0.788942	0
	S3.F1	IPC1	0	0.449741
	S3.G1	IPC5	3.67517	0
	S3.A2	IPC2	0	0
	S3.C2	RG2	0	0
	S3.E2	IPC2	0	0
	S3.F2	IPC2	0	0
	S3.G2	IPC1	0	0
	S3.D3	RG7	2.25568	0
	S3.E3	IPC1	0	0
	S3.F3	RG4	3.10627	0
	S3.G3	RG2	1.93665	0
	S3.H3	RG2	3.08415	0
	S3.B4	RG4	0	0
	S3.C4	RG3	3.3589	0
	S3.E4	iN4	3.4343	0
	S3.F4	RG3	0	0
	S3.H4	IPC2	0.835513	0
	S3.A5	IPC2	0	0
	S3.B5	iN3	0	0
	S3.C5	iN2	0.448743	0
	S3.D5	RG3	0	0
	S3.E5	RG3	0	0
	S3.F5	RG4	0	1.7974
	S3.G5	IPC2	0	0
	S3.H5	RG4	2.758	0
	S3.A6	IPC2	0	0
	S3.B6	RG2	0	0
	S3.C6	RG7	1.56798	0
	S3.E6	IPC2	0	0
	S3.G6	IPC2	1.97641	0
	S3.H6	RG4	0	0
	S3.A7	iN4	0	0
	S3.D7	RG3	0	0
	S3.E7	RG3	1.22752	1.16483
	S3.G7	IPC3	0	0
	S3.H7	IPC2	1.63393	0
	S3.A8	IPC2	0	0
	S3.B8	IPC2	0	0
	S3.C8	RG4	0	0
	S3.D8	RG2	0	0.451344
	S3.E8	RG3	0.41703	0
	S3.F8	iN4	0	0.884439
	S3.A9	IPC2	0	0
	S3.D9	IPC2	0	0
	S3.E9	RG4	0	0
	S3.F9	IPC2	0	0
	S3.H9	IPC4	0	0
	S3.A10	RG4	1.4547	0
	S3.B10	RG4	0	0
	S3.C10	RG3	0	0
	S3.G10	eN3	0	0
	S4.E4	other2	0	0
	S14.C11	eN2	0	0
	S14.F11	iN3	0	0
	S14.H11	iN4	0	0
	S14.A12	eN6	0	0
	S14.B12	eN6	2.20907	0
	S14.G12	eN2	0	0
	S14.H12		2.83208	0
	S15.D1	VP4	2.64654	0
	S15.E1	VP3	0	0
	S15.G1	VP2	0	0
	S15.A2	NiN3	0	0
	S15.E2	VP5	0	0
	S15.F2	NiN3	0	0
	S15.G2	NiN2	0	0
	S15.H2	RG5	2.17395	0
	S15.A3	NiN3	2.75159	0
	S15.B3	NiN5	0	0
	S15.C3	NiN2	0	0
	S15.D3	NiN4	0	0
	S15.E3	VP3	0	0
	S15.A4	VP4	0	0
	S15.C4	NiN5	0	0
	S15.D4	VP6	0	0
	S15.F4	NiN1	0	0
	S15.G4	NiN3	0	0
	S15.H4	VP5	0	0
	S15.A5	VP1	0	0
	S15.B5	NiN3	0	0
	S15.E5	VP6	0	0
	S15.F5	VP5	0	0
	S15.B6	iN1	0	0
	S15.C6	iN1	0.554158	0
	S15.E6	VP4	0	0
	S15.H6	NiN1	0	0
	S15.D7	VP2	2.10657	0
	S15.E7	iN1	1.7887	0
	S15.F7	VP4	0	0
	S15.H7	VP3	1.26009	1.6369
	S15.A8	VP5	2.58967	2.67115
	S15.B8	iN1	0	0
	S15.D8	iN1	0.925212	0
	S15.F8	iN4	0	0
	S15.G8	NiN2	0	0
	S15.H8	iN1	2.10217	0
	S15.A9	iN4	0	0
	S15.C9	iN1	0	0
	S15.E9	iN2	3.25414	0
	S15.F9	iN4	1.9332	0
	S15.G9	iN1	0	0
	S15.A10	iN4	0	0
	S15.B10	iN4	0.575153	0
	S15.D10	iN1	0	0
	S15.E10	VP5	0	0
	S15.F10	iN1	0	0
	S15.A11	iN1	0	0
	S15.B11	VP1	0	0
	S15.C11	VP5	0	0
	S15.G11	iN2	0	0
	S15.A12	NiN3	0	0
	S15.B12	iN2	0	0
	S15.C12	iN4	0	0
	S15.D12	NiN3	0	0
	S15.F12	iN3	0	0
	S15.G12	iN2	1.60554	0
	S15.H12	iN4	3.18422	0
	S16.C1	IPC2	0	0
	S16.F1	eN3	0	0
	S16.H1	RG1	1.54248	0
	S16.A2	iN4	0	0
	S16.B2	iN2	0.513952	0.162297
	S16.C2	other2	0	1.63558
	S16.E2	iN2	1.5472	0
	S16.F2	RG4	1.92267	3.10971
	S16.G2	iN4	0	0
	S16.H2	iN4	2.10199	0
	S16.A3	iN2	0	0
	S16.E3	RG3	0.928246	0
	S16.A4	RG1	2.22866	0
	S16.D4	IPC2	0	0
	S16.E4	iN3	0	0
	S16.F4	RG2	1.43147	0
	S16.B5	RG4	3.17008	0
	S16.E5	RG2	2.33443	1.38566
	S16.G5	iN4	1.8519	3.31426
	S16.A6	eN2	2.26267	0
	S16.B6	iN4	0	0
	S16.C6	RG2	3.18373	0
	S16.D6	RG3	2.59365	0
	S16.E6	RG2	1.49725	0
	S16.F6	RG2	1.22462	1.93108
	S16.A7	eN2	0.842362	0
	S16.B7	eN2	3.11909	0
	S16.C7	RG2	2.0999	0
	S16.E7	iN3	0	0
	S16.B8	RG4	2.69221	0
	S16.D8	RG3	0	0
	S16.E8	RG3	3.34699	0
	S16.G8	RG2	2.65123	0.386471
	S16.G9	eN2	1.01689	0
	S16.C10	IPC2	1.7874	0
	S16.D10	eN2	0.330658	0
	S16.F10	eN3	1.95003	0
	S16.B11	eN2	0	0
	S16.D11	IPC2	2.61244	0
	S16.A12	eN3	1.55943	0
	S17.A1	IPC5	0	0
	S17.C1	eN3	0	0
	S17.H1	eN8	1.62705	0
	S17.B2	eN1	2.57748	0
	S17.D2	eN1	1.83849	0
	S17.F2	eN6	0	0
	S17.G2	eN6	1.69007	0
	S17.H2	eN1	0	0
	S17.A3	eN6	3.10755	0
	S17.C3	eN6	0	0
	S17.D3	eN2	2.09476	0
	S17.E3	iN4	3.45859	0
	S17.F3	eN6	1.41656	0
	S17.B5	eN8	2.0684	0
	S17.E6	eN1	1.58654	0
	S17.G6	iN4	0.827999	0
	S17.H6	eN1	3.1171	0
	S17.A7	eN2	0	0
	S17.B7	eN1	1.86093	0
	S17.C7	eN6	2.2783	0
	S17.D7	iN4	2.14444	3.18835
	S17.F7	eN1	3.31846	0
	S17.H7	eN6	1.0077	0
	S17.C8	eN8	2.72031	0
	S17.D8	eN6	2.96326	0
	S17.E8	eN1	2.43979	0
	S17.B9	eN6	1.22529	0
	S17.E9	eN8	3.32875	0
	S17.F9	eN6	2.7273	0
	S17.H9	eN1	0.525009	0
	S17.C10	eN8	3.08189	0
	S17.D10	iN1	3.19003	0
	S17.E10	iN2	1.49283	0
	S17.F10	iN2	0.990082	0
	S17.G10	RG1	1.98773	0
	S17.C11	iN1	2.54617	0
	S17.E11	NiN2	0	0
	S17.F11	iN2	0	0
	S17.B12	iN4	2.28924	0
	S17.C12	iN2	0	0
	S17.F12	VP3	2.65352	0
	S17.G12	iN4	0	0
	S17.H12	iN4	0	0
	S19.B1	RG3	0	0
	S19.G1	eN6	0.722602	0
	S19.D2	iN2	0	0
	S19.G2	NiN5	0	0
	S19.C3	iN2	0	0
	S19.D3	iN3	3.66872	0
	S19.F3	iN2	0	0
	S19.G3	NiN3	1.62045	0
	S19.A4	VP1	1.59705	0
	S19.C4	IPC1	3.61533	0
	S19.E4	eN2	2.92859	0
	S19.F4	eN6	0	0
	S19.G4	RG2	0	0
	S19.D5	eN6	2.50551	0
	S19.G5	eN6	1.23013	0
	S19.H5	eN6	2.15513	0
	S19.A6	IPC5	0	2.99527
	S19.G6	eN6	0	0
	S19.A7	eN3	0.677673	0
	S19.B7	RG2	2.75991	0.300775
	S19.C7	eN6	1.23732	0
	S19.D7	eN4	1.26559	0
	S19.E7	RG4	3.1021	3.17252
	S19.F7	eN6	0	0
	S19.G7	eN8	3.34375	0
	S19.A8	eN1	2.21933	0
	S19.B8	eN1	2.70218	0
	S19.D8	eN1	2.95525	0
	S19.F8	iN4	0	0
	S19.G8	IPC2	2.64617	0
	S19.A9	iN3	2.64378	0
	S19.B9	eN6	2.2355	0
	S19.E9	RG4	0.761166	1.09509
	S19.H9	eN5	1.41607	0
	S19.B10	eN1	3.14387	0
	S19.C10	RG2	0	0
	S19.D10	iN5	0	0
	S19.E10	eN6	0.657853	0
	S19.F10	iN4	3.59367	0
	S19.G10	eN6	0	0
	S19.A11		0	0
	S19.D11	RG2	0.778167	0
	S19.H11	iN2	0	0
	S19.B12	eN3	0.155997	0
	S19.C12	eN3	0	0
	S19.D12	eN6	1.57027	0
	S19.E12	eN6	0.660987	0
	S19.G12	iN1	2.56421	0
	S19.H12	VP1	1.09041	0
	S20.C1	IPC4	0	0
	S20.D1	eN2	0	0
	S20.E1	eN6	0.65047	0
	S20.G1	VP6	0	0
	S20.H1	IPC2	1.18309	0
	S20.B2	VP2	0.933502	0
	S20.G2	VP4	0	0
	S20.H2	NiN2	0	0
	S20.A3	iN1	0	0
	S20.D3	VP2	0	0
	S20.E3	VP1	1.42754	0
	S20.H3	NiN1	3.56776	0
	S20.A4	VP3	0.657556	0
	S20.B4		0	0
	S20.C4	NiN2	0	0
	S20.D4	NiN2	0	0
	S20.E4	NiN2	1.413	0
	S20.F4	NiN2	0	0
	S20.A5	NiN2	0	0
	S20.B5	iN1	0	0
	S20.E5	NiN2	0	0
	S20.G5	NiN2	0	0
	S20.A6	VP2	0.51475	1.14214
	S20.B6	NiN4	0	0
	S20.D6	NiN2	0	0
	S20.E6	VP3	1.90468	0
	S20.F6	NiN2	0	0
	S20.G6	VP4	0	0
	S20.F7	NiN2	2.10454	0
	S20.A8	VP2	0	0
	S20.C8	iN2	0	0
	S20.F8	eN6	3.14117	0
	S20.H8	eN3	0	0
	S20.A9	IPC2	0	2.02479
	S20.E9	eN6	0	0
	S20.G9	IPC2	0	0
	S20.A10	eN6	2.4566	0
	S20.B10	eN8	3.08372	0
	S20.C10	eN2	0.491963	0
	S20.D10	iN3	2.00641	0
	S20.F10	iN4	0	0
	S20.G10	RG3	0	0
	S20.H10	IPC2	0.312208	0
	S20.C11	eN8	0	0
	S20.E11	eN6	2.17381	0
	S20.F11	other2	0	0
	S20.G11	RG7	1.5946	0
	S20.H11	eN2	2.2576	0
	S20.A12	IPC2	0	0
	S20.C12	IPC4	2.92522	0
	S20.D12	eN2	0	0
	S20.E12	iN2	2.18266	0
	S21.A1	RG2	0	0
	S21.C1	eN2	1.08435	0
	S21.D1	eN6	0.57838	0
	S21.E1	eN3	0	0
	S21.F1	IPC2	0	0
	S21.H1	eN6	2.85711	0
	S21.A2	eN2	0	0
	S21.B2	eN2	0	0
	S21.C2	eN8	0	0
	S21.G2	RG1	0	0
	S21.A3	eN6	2.13561	0
	S21.C3	eN3	0	0
	S21.E3	RG3	0.491029	0
	S21.F3	eN2	0	0
	S21.H3	IPC2	0	0
	S21.A4	eN6	0	0
	S21.B4	eN3	0.464441	0
	S21.E4	eN3	3.07883	0
	S21.H4	eN1	2.90239	0
	S21.A5	IPC5	0	0
	S21.B5	eN3	0	0
	S21.E5	RG2	2.61992	0
	S21.F5	eN6	2.83615	0
	S21.G5	eN6	1.76119	0
	S21.B6	IPC2	0	0
	S21.D6	RG1	0	0
	S21.F6	RG3	2.41489	0
	S21.G6	RG2	0	0
	S21.C7	eN2	0	0
	S21.D7	IPC2	0	0
	S21.A8	iN4	0	0
	S21.C8	eN2	0	0
	S21.D8	eN2	2.56903	0
	S21.F8	IPC2	3.74328	0
	S21.H8	iN3	1.79903	0
	S21.A9	IPC2	0	0
	S21.B9	eN2	1.72243	0
	S21.H9	eN3	1.84968	0
	S21.A10	RG2	2.8139	0
	S21.B10	IPC2	0	0
	S21.G10	VP4	0	0
	S22.B7	RG7	1.29399	0
	S22.G7	RG7	0	0
	S22.F8	iN3	0.78786	0
	S22.G8	eN1	1.20642	0
	S22.C9	RG3	0.889412	0
	S22.F9	eN2	2.68747	0
	S22.G9	eN2	0.836966	0
	S22.C10	eN5	0	0
	S22.D10	eN5	3.38855	0
	S22.E10	iN3	0.47521	0
	S22.A11	eN8	0	0
	S22.B11	eN5	0	0
	S22.D11	eN2	2.56113	0
	S22.E11	iN3	2.5191	0
	S22.F11	RG5	1.93281	0.896717
	S22.H11	eN5	1.87135	1.57183
	S22.A12	eN6	0	0
	S22.B12	iN2	0	0
	S22.F12	eN6	0	0
	S22.G12	eN4	0	0
	S23.A1	eN7	2.17938	0
	S23.B1	RG3	0	0
	S23.D1	RG7	3.09471	0
	S23.F1	RG7	0	0
	S23.G1	eN1	3.22255	0
	S23.A2	eN7	2.70434	0
	S23.C2	RG4	2.17661	0
	S23.D2	eN4	0	0
	S23.E2	RG3	2.02903	0
	S23.F2	eN4	1.62182	0
	S23.G2	eN4	0	0
	S23.H2	eN4	0.369993	0
	S23.B3	eN4	3.15022	0
	S23.F3	eN4	0.581262	0
	S23.H3	eN4	0	0
	S23.A4	eN4	2.27863	0
	S23.B4	RG7	2.67043	0
	S23.C4	eN4	1.97577	0
	S23.D4	RG4	2.6869	0
	S23.E4	RG7	2.06571	0
	S23.H4	RG7	0	0
	S23.A5	RG7	2.30605	0
	S23.B5	IPC4	0	0
	S23.E5	eN7	0	0
	S23.F5	RG4	0	1.79771
	S23.G5	eN1	2.78135	0
	S23.H5	eN1	3.28167	0
	S23.B6	RG4	0	0
	S23.D6	eN2	0	0
	S23.F6	eN4	0	0
	S23.G6	eN4	3.14232	0
	S23.H6	eN4	0	0
	S23.A7	eN4	0	0
	S23.B7	eN4	0	0
	S23.C7	RG7	0	0
	S23.D7	eN4	0.591996	0
	S23.E7	eN4	2.9582	0
	S23.F7	RG2	0	0
	S23.A8	eN4	2.76287	0
	S23.B8	eN4	2.69008	0
	S23.D8	eN4	2.25485	0
	S23.E8	eN4	2.8144	0
	S23.H8	eN4	0	0
	S23.B9	eN1	2.75081	0
	S23.C9	IPC2	0	0
	S23.D9	eN1	0	0
	S23.E9	RG7	0	0.247149
	S23.F9	RG7	0	0
	S23.G9	iN3	1.47064	0
	S23.H9	eN4	2.64895	0
	S23.A10	eN1	0	0
	S23.B10	eN4	2.46375	0
	S23.D10	eN1	2.60557	0
	S23.E10	eN4	2.61142	0
	S23.F10	eN4	3.13067	0
	S23.G10	eN1	0	0
	S23.A11	eN4	0.282025	0
	S23.B11	RG3	0	0.284548
	S23.D11	eN4	1.7341	0
	S23.F11	iN5	2.18747	0
	S23.G11	eN7	2.11709	0
	S23.A12	other8	0	0
	S23.C12	eN4	0	0
	S23.D12	RG3	0	0
	S23.E12	eN2	2.10102	0
	S23.H12	RG3	2.51445	2.54586
	S24.D1	RG4	0.450769	0
	S24.E1	RG3	2.96569	0
	S24.F1	eN4	2.20683	0
	S24.H1	eN1	2.60747	0
	S24.C2	eN5	0	0
	S24.E2	eN4	2.4758	0
	S24.G2	eN1	2.51266	0
	S24.H2	eN1	1.93678	0
	S24.A3	eN1	2.2073	0
	S24.B3	eN1	2.60373	0
	S24.F3	eN8	0	0
	S24.G3	iN5	0	0
	S24.A4	IPC2	0	0
	S24.B4	iN5	1.48659	0
	S24.C4	eN1	3.33586	0
	S24.E4	eN1	2.70036	0
	S24.F4	RG3	2.00976	0
	S24.G4	eN1	0	0
	S24.H4	eN1	2.4405	0
	S24.E5	eN1	1.90716	0
	S24.H5	eN1	3.08547	0
	S24.A6	RG7	2.36794	0
	S24.B6	eN4	1.29194	0
	S24.D6	eN4	2.57962	0
	S24.E6	iN3	0	0
	S24.F6	IPC4	1.90819	0
	S24.G6	eN1	0	0
	S24.A7	eN2	0	0
	S24.C7	eN1	2.81693	0
	S24.D7	eN1	0	0
	S24.E7	eN2	0	0.372696
	S24.G7	RG7	0	0
	S24.A8	eN1	3.16702	0
	S24.B8	eN4	2.66715	0
	S24.C8	eN1	2.84915	0
	S24.E8	eN1	0.844747	0
	S24.F8	eN6	0	0
	S24.A9	eN4	1.30244	0
	S24.B9	iN5	2.70895	0
	S24.C9	RG2	1.14906	0.421086
	S24.D9	IPC5	0	0
	S24.F9	eN1	2.60105	0
	S24.A10	RG1	0.861653	0
	S24.B10	eN1	2.62052	0
	S24.D10	eN4	1.41584	2.75253
	S24.E10	eN1	1.98459	0
	S24.F10	eN4	2.71953	0
	S24.B11	RG3	1.72822	0
	S24.D11	RG4	0.328707	0
	S24.E11	iN3	2.61468	0
	S24.F11	eN1	2.22326	0
	S24.G11	eN8	0	0
	S24.B12	eN4	1.03864	0
	S24.C12	iN3	2.95374	0
	S24.E12	RG3	2.56825	0
	S24.G12	eN1	1.43373	0
	S24.H12	eN1	2.9325	0
	S25.C1	NiN4	0	0
	S25.E1	VP1	0	0
	S25.F1	VP2	2.35354	1.84816
	S25.B2	iN1	2.81432	0
	S25.C2	VP2	1.90442	0
	S25.D2	VP1	3.05681	0
	S25.E2	NiN4	0	0
	S25.F2	VP2	0	0
	S25.G2	iN1	1.83175	0
	S25.H2	VP1	0	0
	S25.A3	RG4	2.1301	2.56738
	S25.B3	NiN1	0	0
	S25.C3	NiN1	2.52592	0
	S25.D3	VP2	0	0
	S25.E3	NiN3	0	0
	S25.G3	VP1	1.01117	0
	S25.H3	VP3	0	2.49006
	S25.D4	NiN1	2.7324	0
	S25.E4	VP1	0.793915	0
	S25.H4	iN1	0	0
	S25.A5	VP6	0	1.06395
	S25.B5	NiN1	0.573094	0
	S25.C5	iN1	0	0
	S25.D5	VP2	0	0
	S25.E5	NiN1	1.56694	0
	S25.A6	NiN3	0	0
	S25.C6	NiN1	1.64801	0
	S25.D6	VP3	0	0
	S25.E6	VP4	2.26603	0
	S25.F6	NiN4	0	0
	S25.G6	NiN2	0	0
	S25.H6	NiN1	1.7456	0
	S25.C7	NiN1	0	0
	S25.D7	VP3	0.440276	0.654366
	S25.E7	VP6	0.325071	0
	S25.F7	VP1	0	2.80481
	S25.G7	VP3	0	2.56177
	S25.A8	NiN1	0	0
	S25.B8	NiN2	0.837505	0
	S25.D8	NiN1	0	0
	S25.F8	VP5	0	0
	S25.G8	VP5	0	0
	S25.A9	VP1	0	0
	S25.B9	RG4	2.1045	1.01487
	S25.C9	NiN1	0.387831	0
	S25.D9	VP6	0	0
	S25.F9	VP2	0	0
	S25.G9	VP3	0	0
	S25.A10	VP4	0	0.702605
	S25.B10	VP2	1.03384	0
	S25.C10	VP4	0	0
	S25.E10	NiN1	0	0
	S25.G10	VP1	0	0
	S25.H10	VP1	0	0
	S25.F11	VP2	0	0
	S25.H11	VP1	1.64881	0
	S25.A12	NiN1	0	0
	S25.B12	NiN3	0.582694	0
	S25.C12	VP6	0	0
	S25.D12	NiN1	1.46127	0
	S25.E12	VP1	0.627359	0
	S25.F12	VP5	0	1.57811
	S25.G12		0	0
	S25.H12	NiN1	0	0
	S26.A1	eN2	0	0
	S26.B1	eN2	0	0
	S26.D1	eN3	1.19412	0
	S26.E1	iN5	0	0
	S26.F1	RG5	0	0
	S26.G1	iN4	2.43295	0
	S26.H1	eN3	0	0
	S26.B2	iN5	0.424415	0
	S26.E2	eN2	0	0
	S26.G2	iN2	0	0
	S26.H2	RG4	2.36656	0
	S26.B3	IPC1	2.32931	0
	S26.C3	eN3	1.27939	0
	S26.D3	iN5	0	0
	S26.F3	eN6	0	0
	S26.G3	iN4	0	0
	S26.A4	eN3	0.395844	0
	S26.C4	RG1	0	1.89806
	S26.D4	iN3	2.89508	0
	S26.F4	iN4	2.34197	0
	S26.G4	iN3	2.97635	0
	S26.H4	iN2	1.66252	0
	S26.A5	iN2	0	0
	S26.B5	iN3	0	0
	S26.C5	eN3	0	0
	S26.D5	eN3	0	0
	S26.F5	iN2	0.356222	0
	S26.G5	eN3	0	0
	S26.H5	iN4	0	0
	S26.B6	iN4	0	0
	S26.D6	iN3	0	0
	S26.E6	iN2	0	0
	S26.G6	eN3	0	0
	S26.H6	eN3	0	0
	S26.A7	VP2	0	0
	S26.D7	iN3	0	0
	S26.E7	eN3	2.72843	0
	S26.F7	eN3	0	0
	S26.A8	iN4	0	0
	S26.F8	iN5	3.27171	0
	S26.G8	RG2	0	0
	S26.A9	iN2	3.09999	0
	S26.E9	iN2	0.310616	0
	S26.G9	eN3	1.37653	2.71613
	S26.B10	eN2	2.24797	0
	S26.D10	eN3	0	0
	S26.C11	iN3	3.1578	0
	S26.E11	iN4	0	0
	S26.F11	RG5	2.29384	0
	S26.G11	iN3	0	0
	S26.H11	eN3	0	0
	S26.D12	iN5	0	0
	S26.F12	iN2	0	0
	S26.G12	iN3	0	0
	S26.H12	iN2	3.28823	0
	S27.A1	eN2	0	0
	S27.C1	RG7	0	2.02361
	S27.F1	IPC4	0	0
	S27.H1	eN3	0	0
	S27.A2	eN3	0	0
	S27.G2	eN3	0.607611	0
	S27.H2	eN5	3.16285	0
	S27.A3	eN3	0.790338	0
	S27.B3	IPC3	2.90574	0
	S27.E3	other1	0	2.72493
	S27.G3	iN4	0	0
	S27.H3	RG1	1.51886	0
	S27.B4	eN3	1.473	0
	S27.D4	eN3	0	0
	S27.E4	eN3	2.7977	0
	S27.F4	eN3	0	0
	S27.G4	IPC1	0	0
	S27.H4	eN3	2.66403	0
	S27.A5	eN3	1.03872	0
	S27.B5	iN5	0.413873	0
	S27.C5	eN3	0	0
	S27.D5	eN5	0.425226	0
	S27.E5	eN3	0	0
	S27.F5	VP1	0	0
	S27.H5	RG1	0	0
	S27.B6	eN3	0	0
	S27.C6	iN5	0.500343	0
	S27.G6	eN3	0	0
	S27.H6	iN2	0.374668	0
	S27.B7	eN3	2.49547	0
	S27.D7	eN2	2.09965	0
	S27.G7	eN3	2.79485	0
	S27.H7	RG3	0	0
	S27.B8	iN3	0	0
	S27.D8	eN3	3.34433	0
	S27.F8	eN2	0	0
	S27.D9	eN5	1.31291	0
	S27.E9	eN3	0	0
	S27.F9	eN3	0	0
	S27.C10	eN3	2.41509	0
	S27.E10	eN2	0	0
	S27.F10	IPC4	0	0
	S27.G10	eN2	0	0
	S27.A11	iN3	0	0
	S27.B11	iN3	0	0
	S27.C11	eN5	0	0
	S27.D11	IPC4	0	0
	S27.F11	eN3	0	0
	S27.G11	eN3	3.324	0
	S27.H11	RG7	1.92777	0
	S27.A12	eN3	0	0.640011
	S27.C12	eN3	0	0
	S27.D12	iN5	0.33469	0
	S27.E12	eN5	0	0
	S27.H12	RG1	1.89642	0
	S28.A1	VP1	0.433325	1.9289
	S28.C1	VP4	0.928083	0
	S28.D1	NiN2	0	0
	S28.E1	NiN5	1.77592	0
	S28.F1	NiN4	0	0
	S28.G1	RG1	2.54196	0
	S28.H1	other1	0	0
	S28.A2	NiN1	0	0
	S28.B2	RG3	0	0
	S28.D2	NiN2	1.04116	0
	S28.E2	NiN1	0	0
	S28.G2	NiN4	0	0
	S28.H2	other1	1.97492	0.327394
	S28.A3	NiN2	0	0
	S28.C3	iN5	0	0
	S28.D3	NiN1	0	0
	S28.F3	NiN2	0	0
	S28.G3	NiN4	2.66741	0
	S28.H3	NiN2	1.27441	0
	S28.A4	NiN1	0	0
	S28.C4	NiN2	0	0
	S28.D4	RG1	2.39632	2.48557
	S28.E4	NiN1	0	0
	S28.F4	NiN2	0	0
	S28.G4	NiN4	0.31192	0
	S28.A5	NiN1	2.53331	0
	S28.B5	NiN1	0	0
	S28.C5	NiN2	0.293727	0
	S28.D5	NiN2	0	0
	S28.E5	NiN2	0	0
	S28.G5	RG1	2.25502	1.38483
	S28.A6	VP1	2.97852	0
	S28.B6	iN5	0.411905	0
	S28.C6	NiN2	0	0
	S28.D6	NiN2	0	0
	S28.E6	RG6	0	0
	S28.H6	VP1	0	0
	S28.A7	VP4	2.28987	0
	S28.B7	NiN2	2.8897	0
	S28.E7	VP5	0	3.02622
	S28.F7	NiN1	0	0
	S28.H7	VP3	0	0
	S28.C8	NiN3	1.08281	0
	S28.E8	VP3	0	0
	S28.G8	NiN2	0	0
	S28.H8	VP5	0	0
	S28.A9	NiN1	0	0
	S28.B9	VP3	0	0
	S28.C9	NiN4	0	0
	S28.D9	NiN2	0	0
	S28.E9	NiN2	0	0
	S28.F9	VP6	0	0
	S28.G9	NiN1	0.872213	0.417097
	S28.A10	NiN4	0	0
	S28.C10	NiN2	0	0
	S28.D10	NiN1	0	0
	S28.E10	NiN1	0	0
	S28.F10	NiN2	0	0
	S28.H10	NiN2	0	0
	S28.A11	NiN1	0	0
	S28.B11	VP2	0	0
	S28.C11	NiN2	0	0
	S28.G11	VP2	3.09466	0
	S28.H11	NiN2	0.492266	0
	S28.B12	VP5	0	0
	S28.C12	NiN1	0	0
	S28.D12	NiN2	0	0
	S28.G12	VP4	0	0
	S31.B3	other5	0	0
	S31.A4	other5	0.299347	0
	S31.G5	RG6	0.409868	0
	S31.B6	RG6	0.393523	3.3374
	S31.D8	other5	0	0.933832
	S31.B9	other5	0	0
	S31.E9	RG6	0	0
	S31.G9	RG4	2.09531	0
	S31.G10	RG6	0	0
	S31.G12	RG6	0.806346	0
	S31.H12	other5	0	0
	S32.H2	RG6	0.540325	0.830156
	S32.B3		0.764719	0
	S32.D3	RG6	0	0
	S32.E4	RG6	0	0
	S32.H4	other5	0	0
	S32.E6	RG6	2.95851	0
	S32.H6	RG6	2.79688	0
	S32.E7	RG6	0.117784	0
	S32.B8	RG6	2.39033	0
	S32.E8	RG5	2.53496	0
	S32.G9	RG5	0.207772	0.116195
	S32.H9	RG6	2.37544	0
	S32.B10	RG6	0	0
	S32.G10		0	0
	S32.C11	RG6	0	0
	S32.D12	other2	0	0
	S32.F12	RG5	1.15811	0.174929
	S32.H12	RG5	3.09566	1.82619
	S33.H1	eN3	0	0
	S33.H2	other5	0	0
	S33.F3	other5	0	0
	S33.F5	RG5	0	0
	S33.G5	RG5	0	0.134445
	S33.B6	RG6	0.358829	0
	S33.G6	RG6	2.86942	0
	S33.G7	RG6	2.09948	0.0979596
	S33.F8	RG5	1.60496	0
	S33.A9	iN3	0	0
	S33.G9		2.24635	1.55712
	S33.F10	other5	0	0
	S33.G11	other5	0	1.72006
	S33.B12	other1	0	1.87885
	S33.C12	RG6	2.01829	0
	S35.A4	RG4	1.47371	0
	S35.B4	RG4	0	0
	S35.C4	other5	0	0
	S35.D4	RG4	2.45832	0
	S35.E4	other5	0	0
	S35.F4	other5	0	0
	S35.H4	other5	0	0
	S35.B5	iN4	0	0
	S35.C5	other5	0	0
	S35.D5	other5	0	0
	S35.E5	IPC3	0	0
	S35.F5	RG4	2.80059	0
	S35.G5	other1	0	2.82782
	S35.H5	other5	0	0
	S35.A6	other5	0	0
	S35.B6	other5	0	0
	S35.E6	other2	0	0
	S35.F6	other5	0	0
	S35.G6	other5	0	2.86588
	S35.H6	other5	0	0
	S35.A7	IPC1	1.77183	0
	S35.C7	other5	0	0
	S35.D7	other5	0	0
	S35.E7	IPC3	0	0
	S35.F7	IPC3	0	0
	S35.G7	other2	0	0
	S35.H7	other5	0	0
	S35.A8	other5	0	0
	S35.B8	eN3	0	0
	S35.C8	RG4	0	0
	S35.E8	other2	0	1.37729
	S35.F8	RG4	0	0
	S35.G8	other5	0	0
	S35.H8	RG4	1.53808	0
	S35.A9	IPC3	0	0
	S35.B9	RG4	2.90504	2.02402
	S35.C9	other5	0	0
	S35.D9	other2	0	0
	S35.E9	other5	0	0
	S35.G9	other5	0	0
	S35.H9	other5	0	1.35504
	S35.A10	other5	0	0
	S35.B10	other5	0	0
	S35.C10	other5	0	0
	S35.E10	other5	0	0
	S35.G10	other5	0	0
	S35.H10	other5	0	0
	S36.B1	other5	0	3.15235
	S36.C1	RG4	2.15807	0
	S36.E1	eN2	0	3.21921
	S36.F1	RG2	0	0
	S36.A2	other5	0	0
	S36.F2	other5	0	0
	S36.B3	other5	0	0
	S36.H3	other5	0	0
	S36.A4	other5	0	0
	S36.E4	other5	0	0
	S36.F4	other5	1.12868	0
	S36.C5	other5	0	2.66027
	S36.G5	other5	0.263482	1.00765
	S36.H5	other5	0	0.231881
	S36.A6	other5	0	1.54529
	S36.B6	other5	0	0
	S36.D6	eN2	1.53282	0
	S36.F6	other5	0.276335	0
	S36.G6	RG5	2.36028	0
	S36.C7	other5	0	0
	S36.D7	other5	0	0
	S36.E7		3.23039	0
	S36.F7	other5	0	0
	S36.H7		0	0
	S36.A8	IPC2	0	0
	S36.D8	other5	0	0
	S36.F8		1.87263	0
	S36.G8		3.08805	3.08395
	S36.H8	RG7	2.46745	1.25322
	S36.A9	IPC4	2.87901	0
	S36.C9	RG7	1.62651	0
	S36.D9	eN3	0	0
	S36.E9	eN3	0.67099	0
	S36.F9	RG3	0.39532	1.68591
	S36.H9	RG7	2.30311	0
	S36.A10	RG4	2.94934	0.728369
	S36.B10	RG2	3.08506	0
	S36.C10	IPC4	1.56975	0
	S36.E10	IPC3	0.910697	0
	S36.A11	RG1	1.84091	0
	S36.B11	RG7	2.38986	0.449794
	S36.C11	eN2	0.780103	0
	S36.D11	RG2	0	0
	S36.E11	IPC5	3.20068	0
	S36.F11	RG2	2.85456	0.907688
	S36.G11	RG2	0.811524	0
	S36.H11		0	1.63124
	S36.A12	RG3	3.16587	0
	S36.B12	RG4	1.47483	2.73957
	S36.C12	RG4	1.72179	2.42937
	S36.D12	IPC1	0	0
	S36.E12	eN2	0.326098	0
	S36.G12	IPC3	2.18247	0
	S37.A1	eN2	0	0
	S37.B1	eN2	2.47128	0
	S37.C1	RG7	0	0
	S37.E1	IPC1	0	1.1173
	S37.F1	iN3	1.28282	0
	S37.G1	eN2	1.05211	0
	S37.A2	IPC4	0	2.752
	S37.B2	eN2	3.06273	0
	S37.D2	eN3	0	0
	S37.E2	IPC1	0	0
	S37.F2	eN2	2.62088	0
	S37.G2	RG7	1.1466	1.08479
	S37.H2		0	0
	S37.A3	eN2	0	0
	S37.B3	eN3	0	0
	S37.C3	eN2	0	0
	S37.E3	eN2	0	0
	S37.F3	iN3	0	0
	S37.G3	IPC3	0.634412	0
	S37.A4	eN3	0	0
	S37.B4	iN3	0	0
	S37.D4	eN2	0	0
	S37.G4	RG7	0	0
	S37.H4	eN2	0	0
	S37.A5	RG1	0.502394	1.5678
	S37.B5	eN2	0	0
	S37.E5	eN2	2.45645	0.39392
	S37.F5	eN3	0	0
	S37.G5	eN2	1.80385	0
	S37.A6	RG4	0	3.023
	S37.B6	eN3	0	0
	S37.C6	eN3	0	0
	S37.D6	eN2	2.57329	2.23727
	S37.E6	iN5	0	0
	S37.G6	eN3	0	0
	S37.A7	eN2	0.888678	0
	S37.B7	eN2	1.10566	0
	S37.C7	eN3	0	0
	S37.E7	RG7	1.35854	0
	S37.F7		0	0
	S37.G7		0	0
	S37.H7		0	0
	S37.A8	IPC4	2.65618	0
	S37.C8	RG2	1.96756	0.360401
	S37.D8	eN2	2.4567	0
	S37.E8	RG3	0.570446	0
	S37.G8	eN3	0	0
	S37.H8		0	0
	S37.B9	IPC4	0	0
	S37.C9	iN5	0	0
	S37.D9	eN2	0	0
	S37.E9	eN2	0.445165	0
	S37.F9	eN3	0	0
	S37.A10	eN2	1.38348	0
	S37.B10	eN2	3.28236	0
	S37.C10	eN2	3.29511	0
	S37.D10	eN2	0	0
	S37.E10	eN3	0	0
	S37.F10		0	0
	S37.G10	eN3	0.592459	1.93178
	S37.B11	RG7	0	1.74433
	S37.D11	eN2	2.82059	0
	S37.E11	eN2	0	0
	S37.B12	RG7	2.69166	0
	S37.C12	RG7	2.22482	0
	S37.D12	RG1	2.98995	2.18576
	S37.F12	iN3	0	0
	S37.G12	eN2	0.396005	0
	S38.A1	RG4	0	0
	S38.C1	IPC1	1.25203	2.05477
	S38.D1	RG3	2.40875	0
	S38.E1	RG3	0	0
	S38.A2	RG3	0	2.85927
	S38.B2	RG7	2.36457	2.71643
	S38.D2	iN4	0.386535	0
	S38.E2	eN2	0	0
	S38.F2	RG3	0	0
	S38.H2	RG2	3.28917	0
	S38.A3	eN3	0	0
	S38.B3	eN3	0	0
	S38.C3	RG2	2.25118	0
	S38.E3	IPC1	0.428568	0
	S38.H3	IPC1	1.83848	0
	S38.C4	IPC1	0.691142	0
	S38.D4	IPC5	0	0
	S38.E4	RG2	0.618906	0
	S38.G4	RG2	2.8416	0
	S38.H4	eN3	0	0
	S38.A5	RG7	0.291207	0
	S38.C5	eN2	0	0
	S38.D5	RG3	3.18992	0
	S38.E5	RG4	1.62903	0
	S38.F5	IPC4	0.368337	0
	S38.G5	RG2	2.2966	1.08206
	S38.H5	RG4	2.64834	0
	S38.C6	eN3	0	0
	S38.D6	RG2	0.860457	2.94342
	S38.E6	RG4	0.638374	1.55151
	S38.F6	RG7	0	0
	S38.G6	RG4	0	2.04692
	S38.H6	RG2	2.07569	0
	S38.B7	RG7	2.74056	0
	S38.C7	eN2	0	0
	S38.D7	eN2	0	0
	S38.E7	IPC5	0	0
	S38.F7	eN2	1.72096	0
	S38.G7	eN2	2.2209	0
	S38.B8	RG2	2.1685	2.18796
	S38.E8	eN2	0	0
	S38.F8	RG4	0.390618	0
	S38.G8	eN2	0	0
	S38.H8	eN2	0	0
	S38.A9	RG2	2.78713	0
	S38.B9	RG7	2.89699	2.29658
	S38.C9	RG4	2.18396	0
	S38.D9	eN3	0.769831	0
	S38.E9	IPC4	2.49868	0
	S38.F9	iN4	0	0
	S38.G9	eN3	1.439	0
	S38.B10	eN2	0.353118	0
	S38.C10	eN2	1.45392	0
	S38.D10	eN2	2.78725	0
	S38.F10	iN4	0	0
	S38.B11	iN4	2.62381	0
	S38.C11	eN2	1.1649	0
	S38.D11	IPC1	0	0
	S38.F11	eN2	0	0
	S38.H11	iN3	2.63573	0
	S38.A12	RG4	2.11712	0.256997
	S41.A1	RG3	0	2.31006
	S41.C1	VP1	3.29187	0
	S41.D1	NiN1	0	0
	S41.E1	NiN2	0	0
	S41.F1	eN4	2.3799	0
	S41.G1	RG4	0	0
	S41.H1	eN2	0	2.64455
	S41.A2	iN1	1.33701	0
	S41.B2	iN2	0.916723	0
	S41.C2	iN2	0	0
	S41.D2	NiN2	0	0
	S41.E2	iN3	0	0
	S41.F2	VP5	0.757209	0
	S41.G2	VP4	0	0
	S41.H2	NiN2	0	0
	S41.A3	VP3	0	0
	S41.B3	VP5	1.95786	0
	S41.C3	NiN1	3.26999	0
	S41.D3	VP2	1.17976	3.23667
	S41.E3	VP4	0	2.51237
	S41.G3	NiN1	0	0
	S41.H3	VP1	0	0
	S41.A4	NiN1	0	0
	S41.B4	NiN1	0	0
	S41.C4	VP5	0	0
	S41.E4	eN3	2.5323	0
	S41.F4	NiN2	0	0
	S41.G4	VP6	0	0
	S41.H4	VP4	1.77619	0
	S41.B5	iN1	1.34431	0
	S41.D5	NiN2	1.33293	0
	S41.E5	other5	0	0
	S41.H5	VP5	0	0
	S41.C6	NiN1	0	0
	S41.D6	NiN2	3.48571	0
	S41.E6	VP6	0	0
	S41.G6	NiN2	0	0
	S41.E7	iN4	0.86873	0
	S41.F7	VP2	0	0
	S41.G7	VP1	0	0
	S41.A8	VP5	0	0
	S41.C8	NiN2	0	0
	S41.D8	NiN2	1.74898	0
	S41.E8	iN3	3.04829	0
	S41.F8	VP5	0	0
	S41.G8	VP6	0	0
	S41.H8	NiN1	0	0
	S41.A9	iN1	2.01009	0
	S41.B9	NiN1	0	0
	S41.D9	VP6	0	0
	S41.E9	VP3	0	0
	S41.F9	NiN3	0	0
	S41.G9	VP1	2.70186	1.16916
	S41.B10	VP2	0	0
	S41.C10	NiN2	0	0
	S41.H10	eN2	2.49128	0
	S41.A11	iN5	1.77584	0
	S41.C11	eN4	3.20843	0
	S41.A12	RG3	0	1.92573
	S41.C12	eN5	2.89623	0
	S41.F12	eN4	3.00253	0
	S41.G12	RG4	2.56763	0
	S42.B1	IPC1	1.9259	0
	S42.D1	IPC1	0	0
	S42.E1	eN5	2.53557	0
	S42.F1	eN4	2.07153	0
	S42.G1	IPC1	2.87001	0
	S42.H1	RG7	0.912801	0
	S42.A2	eN2	1.45991	0
	S42.B2	IPC1	0.257709	0
	S42.C2	eN4	2.93582	0
	S42.E2	eN4	2.4308	0
	S42.F2	RG7	0.742677	0
	S42.H2	eN6	2.9057	0
	S42.A3	IPC3	0	0
	S42.B3	eN3	0	0
	S42.C3	eN5	2.6045	0
	S42.D3	eN4	2.63936	0
	S42.A4	eN5	0.893823	0
	S42.B4	eN5	2.76016	0
	S42.D4	eN3	0	0
	S42.F4	eN4	3.12296	0
	S42.G4	eN5	2.91702	0
	S42.C5	eN5	1.97711	0
	S42.D5	eN4	0.658228	0
	S42.A6	eN5	2.90443	0
	S42.B6	eN2	0	0
	S42.D6	iN4	0	0
	S42.G6	eN2	1.90173	0
	S42.E7	eN9	0.857298	0
	S42.F7	RG1	1.65432	0.743605
	S42.H7	eN2	0	0
	S42.B8	eN3	0	0
	S42.C8	IPC3	0	0
	S42.F8	eN5	0	0
	S42.H8	eN3	0	0
	S42.A9	IPC4	0	0
	S42.D9	eN9	0	0
	S42.E9	eN3	0.202111	0
	S42.G9	eN2	0	0
	S42.A10	eN3	0.329378	0
	S42.B10	eN5	2.01459	0
	S42.C10	eN3	0	0
	S42.E10	eN5	2.43451	0
	S42.G10	eN5	0	0
	S42.B11	iN3	3.21207	0
	S42.C11	eN2	2.59432	0
	S42.E11	eN9	0.907533	0
	S42.G11	eN3	2.15922	0
	S42.H11	IPC5	0	0
	S42.B12	IPC1	0	0
	S42.C12	iN5	0	0
	S42.G12	IPC1	0	0
	S42.H12	eN9	0	0
	S44.D5	RG1	2.24717	1.90215
	S44.H5	eN2	0	0
	S44.A6	iN2	0	0
	S44.B6	eN2	0	0
	S44.F6	iN3	0	0
	S44.B7	eN3	2.59412	0
	S44.G7	RG4	2.46843	0
	S44.A8	iN4	0	0
	S44.B8	eN5	1.96496	0
	S44.D8	IPC1	0.4956	0
	S44.G8	eN2	0	0
	S44.H8	eN2	1.62135	0
	S44.A9	eN2	3.11581	0
	S44.C9	eN2	0	0
	S44.D9	IPC1	1.50359	0
	S44.F9	eN2	2.14395	0
	S44.G9	eN2	1.30266	0
	S44.H9	eN2	1.03238	0
	S44.A10	eN5	2.86289	0
	S44.D10	iN3	0	0
	S44.E10	RG1	0	0
	S44.F10	eN3	0	0
	S44.G10	eN5	0	0
	S44.A11	eN2	1.85775	0
	S45.C1	RG6	0	0
	S45.F1	VP4	1.93516	0.850086
	S45.G1	RG5	1.48098	0
	S45.A2	iN3	0	0
	S45.B2	eN2	3.2911	0
	S45.D2	eN3	0	0
	S45.E2	iN3	0	0
	S45.G2	RG1	0.376078	3.03263
	S45.H2	eN2	1.11775	0
	S45.B3	iN4	2.16572	0
	S45.E3	RG6	0	0
	S45.F3	iN5	1.48404	0
	S45.G3	RG6	0.949346	0
	S45.B4	eN3	0	0
	S45.D4	RG6	0	0
	S45.E4	eN3	0	0
	S45.F4	eN3	1.74124	0
	S45.G4	eN2	0	0
	S45.H4	eN3	0	0
	S45.A5	RG5	2.87042	0
	S45.C5	RG7	0	0
	S45.D5	RG3	1.59092	0
	S45.E5	IPC1	0	0
	S45.G5	RG5	0	0
	S45.H5	RG5	3.03777	0.606844
	S45.A6	eN3	0	0
	S45.B6	RG4	0	0
	S45.C6	eN3	0	0
	S45.D6	iN3	3.83975	0
	S45.G6	iN2	1.70135	0
	S45.H6	iN3	3.19093	0
	S45.A7	eN3	3.19494	0
	S45.B7	iN5	2.35807	0
	S45.D7	RG6	0	0
	S45.E7	iN5	2.73357	0
	S45.H7	eN2	0.725641	0
	S45.A8	RG5	2.25356	0
	S45.B8	eN3	0	0
	S45.C8	eN3	0	0
	S45.E8	eN2	1.0329	0
	S45.F8	iN5	0	0
	S45.H8	iN2	1.24951	0
	S45.A9	iN3	0	0
	S45.D9	other2	0.457476	0.457476
	S45.E9	eN3	0	0
	S45.F9	other1	1.66	2.39251
	S45.G9	eN3	1.5099	0
	S45.H9	RG1	0	0
	S45.A10	eN2	0.460643	0
	S45.B10	RG7	0.331312	0
	S45.C10	RG6	0	0
	S45.D10	RG1	1.88675	0
	S45.E10	other1	0	2.55669
	S45.G10	eN6	1.75762	0
	S45.A11	eN3	0	0
	S45.E11	eN3	0	0
	S45.F11	iN2	3.74868	0
	S45.G11	RG6	0.414806	1.89071
	S45.D12	iN3	1.98341	0
	S45.E12	iN3	0	0
	S45.F12	VP4	0	0
	S45.G12	RG6	3.18119	0
	S46.A1	eN2	0	0
	S46.B1	eN3	0	0
	S46.D1	RG6	0	0
	S46.E1	eN3	1.92084	0
	S46.F1	RG5	2.63778	0
	S46.G1	eN3	0	0
	S46.A2	iN4	0	0
	S46.B2	iN4	1.19105	0
[truncated: 2,263 more rows]

## Sheet: Figure 6b
Figure 6b	satellite boutons number
		C57/+	C57>RNAi1	C57>RNAi2	C57-RES1	C57-RES2
		4	2	1	7	1
		2	4	2	5	0
		0	8	2	9	0
		3	3	6	0	0
		3	4	4	1	2
		1	2	4	1	2
		4	5	3	3	1
		1	7	4	2	0
		0	5	3	3	1
		2	4	8	4	0
		0	6	5	7	0
		1	4	3	5	3
		2	6	9	1	1
		1	8	1	3	0
		2	4	3	2	5
		0	8	4	5	1
		2	2	4		1
		4	6	9		1
		1	8	1		2
			8	5		5
			9	9		3
			7	3
			7	10
			5
			10
			9
			10
			9

## Sheet: Figure 6c
Figure 6c	relative fluorescence
		C57/+	C57>RNAi1	C57>RNAi2	C57-RES1	C57-RES2
		1.00939	0.395234	0.200407	1.03093	1.36251
		0.844728	0.486271	0.113078	1.10113	1.46551
		1.32621	0.376295	0.204407	1.18412	0.690332
		0.777156	0.595814	0.112852	1.05637	0.974266
		0.895896	0.753908	0.101343	0.884504	0.98726
		0.797718	0.754794	0.378294	1.33605	1.27587
		1.34891	0.480163	0.148487	0.977988	1.13727
		0.831404	0.614495	0.177222	1.08696	0.860563
		1.1218	0.389262	0.532155	1.2832	0.973678
		0.97648	0.323396	0.371528	1.18056	0.590405
		0.7351	0.346468	0.363243	0.845967	0.881793
		1.13982	0.394414	0.336612	1.15942	0.921395
		1.24251	0.293083	0.359707	0.901521	0.712022
		1.03623	0.284983	0.452225	1.03903
		0.926716	0.303787	0.240064
		0.794544	0.875259	0.233447
		0.690725	0.936449	0.351203
		0.931981	0.702988	0.151097
		1.27108	0.5247	0.103609
		1.29496	0.812614	0.086889
		0.811253	0.666334	0.492972
		1.12959	0.762461	0.431506
		0.989061	0.405464	0.403172
		0.914431	0.640665	0.384963
		0.966919	0.723235	0.469118
				0.357724
				0.634879
				0.509635

## Sheet: Figure 7d
Figure 7d
	Repo x LacZ	Repo x 58262	Repo x 56986	Repo x CS	CS x 58262	CS x 56986
	4784	3043	20252	11966	209	1982
	8123	5070	519	2862	1352	5691
	13676	13634	147	4023	1870	913
	3172	2367	12534	174	323	2793
	2616	6998	249	254	11547	286
	629	9501	1655	633	493	6849
	4676	5221	315	326	1	251
	2256	2347	16998	14	116	1796
	9	10396	4576	2164	5309	17743
	427	9228	9657	528	4304	14027
	2352	10735	3840	7092	670	77
	11410	4544	1464	950	226	1017
	26757	5436	8036	1379	7999	5655
	1333	18884	6569	857	180	1193
	1323	13151	16797	183	322	1393
		4136	6937	7668	1705	1221
			43	6675	4262
			20694	94
			1150	1400
			739
			4619
			7887
			172
			13894

## Sheet: Figure 7e
Figure 7e
	Repo x LacZ	Repo x 58262	Repo x 56986	Repo x CS	CS x 58262	CS x 56986
	883	70	32806	27968	3045	19372
	13565	3560	20443	16924	26654	2933
	37284	14565	30029	0	0	1787
	9724	0	32168	0	25318	30047
	2542	150	27094	9185	17863	0
	0	18969	18900	28270	28955	25313
	206	3328	25953	30304	22554	338
	1828	19894	23448	10358	0	27797
	24210	3910	4395	0	176	31764
	4940	22559	5109	17939	353	27958
	19603	12977	103	13558	4441	2654
	32153	4413	26362	11016	20534	22321
	968	27227	5979	31488	9147	10959
	0	31352	19364	32838	23802	3225
	30615	23294	11368	23546	0	9781
		32512	17803	26542	842	8653
			18751	35025	19929
			644	29242
			0	0
			13639
			6285
			12358
			64
			16001

## Sheet: Figure 7f
Figure 7f
		Copulated	Failed To Copulate
	Repo x LacZ	13	2
	Repo x 58262	15	1
	Repo x 56986	23	1
	Repo x CS	15	4
	CS x 58262	14	3
	CS x 56986	15	1

## Sheet: S. Figure 7a
Supplementary Figure 7a
	Repo x LacZ	Repo x 58262	Repo x 56986	Repo x CS	CS x 58262	CS x 56986
	254	15745	548	2573	27811	11096
	3702	3538	10333	6295	18153	22106
	5666	2111	10676	23300	2322	6553
	4259	11738	1963	38212	9223	4862
	6930	9512	11312	15171	9728	11096
	9139	7094	9520	4577	6556	22106
	4858	3893	8182	247	10918	6553
	7106	5671	4518	6995	7301	4862
	23743	8726	8552	4325	13687	2227
	14528	4091	3088	13407	3703	3114
	14605	4867	10985	3087	4449	7130
	2457	19698	7473	1865	8514	14294
	3308	6783	11342	6176	16171	2053
	42606	1520	3787	4526	2696	16061
	10842	6510	2525	4301	3906	6315
		7265	5092	2460	5676	2676
			467	5302	2602
			5379	8106
			5614	15009
			7620
			15290
			5293
			40642
			1999

## Sheet: S. Figure 7b
Supplementary Figure 7b
	Repo x LacZ	Repo x 58262	Repo x 56986	Repo x CS	CS x 58262	CS x 56986
	10039	3496	2204	3983	3272	6982
	4704	10213	8909	6437	2754	10600
	1829	2330	6770	1460	15314	8134
	5736	918	8519	5106	3862	12099
	11988	1563	3937	4657	5387	14444
	1334	6428	7161	9082	8453	7239
	6415	19790	3735	20848	12486	4631
	3637	4652	4043	21214	10400	8472
	10631	7733	9728	15870	302	4348
	2895	4746	9209	1757	6689	2986
	1174	4730	5833	4637	7437	5619
	7516	1085	2554	10698	3503	3234
	2202	2244	10601	6535	4417	2493
	1653	4775	1974	7123	6302	1296
	12990	10042	3347	12374	24	11201
		7719	2821	6842	10029	11281
			6341	3823	6898
			9678	11436
			7754	4593
			5631
			2298
			2452
			7274
			2883
